# Supplementary material for: Identification of Candidate Genes for Reactivity in Guzerat (Bos indicus) Cattle: A Genome-Wide Association Study
Source: PLoS One. 2017 Jan 26;12(1):e0169163. doi: 10.1371/journal.pone.0169163 (PMC5268462; doi:10.1371/journal.pone.0169163)
Supplement: S1 Dataset — File REACTadj_110117.txt–REACTadj values per individual. File GWASresults_110117.txt–GWAS results for each marker tested in the Grammar-gamma model. (ZIP) [file pone.0169163.s002.zip]

Archive with 2 entries (2 files):
- Supporting information files/GWASresults_110117.txt
- Supporting information files/REACTadj_110117.txt
