# Supplementary material for: Identification of Candidate Genes for Reactivity in Guzerat (Bos indicus) Cattle: A Genome-Wide Association Study
Source: PLoS One. 2017 Jan 26;12(1):e0169163. doi: 10.1371/journal.pone.0169163 (PMC5268462; doi:10.1371/journal.pone.0169163)
Supplement: S1 Dataset — File REACTadj_110117.txt–REACTadj values per individual. File GWASresults_110117.txt–GWAS results for each marker tested in the Grammar-gamma model. (ZIP) [file pone.0169163.s002.zip › Supporting information files/GWASresults_110117.txt]

Marker	Chromosome	Position	Strand	A1	A2	N	effB	se_effB	chi2.1df	P1df	effAB	effBB	chi2.2df	P2df	Pc1df
Hapmap34944-BES1_Contig627_1906	1	393248	+	A	B	754	-0.026908421	0.043697856	0.37918939	0.538037381	NA	NA	NA	NA	0.548172913
Hapmap53946-rs29015852	1	516404	+	A	B	750	-0.014849695	0.05524198	0.072259779	0.78807452	NA	NA	NA	NA	0.793213461
ARS-BFGL-NGS-51647	1	654413	+	B	A	754	0.032175238	0.076532548	0.176746652	0.674184154	NA	NA	NA	NA	0.681821996
ARS-BFGL-BAC-32770	1	845494	+	A	B	754	0.117210388	0.049275864	5.65801001	0.017375827	NA	NA	NA	NA	0.020361415
ARS-BFGL-NGS-65067	1	883895	+	B	A	754	0.12189473	0.187002871	0.424886873	0.514508607	NA	NA	NA	NA	0.525001051
ARS-BFGL-BAC-2376	1	1114422	+	B	A	754	-0.050093323	0.0818765	0.374318374	0.540659743	NA	NA	NA	NA	0.550753914
ARS-BFGL-BAC-14857	1	1336351	+	A	B	754	0.137854443	0.100038177	1.89893456	0.168197624	NA	NA	NA	NA	0.179007618
ARS-BFGL-NGS-62826	1	1436503	+	A	B	753	0.016023131	0.074681685	0.046032708	0.830116353	NA	NA	NA	NA	0.834270803
Hapmap24070-BTA-123581	1	1625471	+	A	B	753	-0.042643685	0.0427625	0.994450739	0.318657002	NA	NA	NA	NA	0.330816215
ARS-BFGL-BAC-4980	1	1646700	+	A	B	722	0.015279329	0.205703651	0.005517274	0.940788897	NA	NA	NA	NA	0.942255876
ARS-BFGL-BAC-13059	1	1760113	+	B	A	754	0.02050208	0.124468309	0.027131779	0.869166524	NA	NA	NA	NA	0.872385536
ARS-BFGL-BAC-15580	1	1828653	+	A	B	754	-0.067612026	0.0818765	0.681913614	0.408928556	NA	NA	NA	NA	0.420655069
ARS-BFGL-NGS-25183	1	1896112	+	A	B	754	0.001960736	0.047485828	0.001704944	0.967063938	NA	NA	NA	NA	0.967880942
ARS-BFGL-NGS-76349	1	1921756	+	B	A	754	-0.0008309	0.057103545	0.000211725	0.988390582	NA	NA	NA	NA	0.9886787
ARS-BFGL-NGS-29653	1	2049400	+	B	A	754	0.023996351	0.066723595	0.12933961	0.719117739	NA	NA	NA	NA	0.725804282
BTA-120704-no-rs	1	2128924	+	B	A	754	0.023996351	0.066723595	0.12933961	0.719117739	NA	NA	NA	NA	0.725804282
ARS-BFGL-NGS-85297	1	2211567	+	A	B	754	0.091321893	0.046185486	3.909658035	0.048009365	NA	NA	NA	NA	0.053828934
ARS-BFGL-NGS-16727	1	2291153	+	B	A	754	-0.095070729	0.110707625	0.737460196	0.390475684	NA	NA	NA	NA	0.402344557
ARS-BFGL-NGS-115671	1	2313042	+	A	B	754	0.087021881	0.046454376	3.509164084	0.061030241	NA	NA	NA	NA	0.067732428
ARS-BFGL-NGS-21352	1	2415018	+	A	B	754	0.050210207	0.042537593	1.393279347	0.237852076	NA	NA	NA	NA	0.249700769
ARS-BFGL-NGS-103391	1	2462297	+	A	B	754	0.023123406	0.04771666	0.234835373	0.627961422	NA	NA	NA	NA	0.636519451
ARS-BFGL-NGS-22858	1	2524748	+	B	A	754	0.132442032	0.103619883	1.633674293	0.201195595	NA	NA	NA	NA	0.212606648
ARS-BFGL-NGS-92033	1	2582894	+	B	A	754	0.01475161	0.066647103	0.048990997	0.824828408	NA	NA	NA	NA	0.829108094
ARS-BFGL-NGS-98287	1	2749920	+	B	A	754	-0.082181856	0.044245329	3.449983636	0.063252396	NA	NA	NA	NA	0.070092351
BTB-00001612	1	2771830	+	A	B	754	0.047982401	0.082533575	0.337989055	0.560992284	NA	NA	NA	NA	0.570755564
Hapmap53592-rs29009975	1	2799458	+	B	A	754	-0.00398009	0.049002338	0.006597087	0.935265044	NA	NA	NA	NA	0.936868322
ARS-BFGL-NGS-43924	1	3148834	+	B	A	754	-0.043234082	0.14377171	0.090428559	0.763633037	NA	NA	NA	NA	0.769331136
Hapmap57114-rs29012843	1	3248926	+	A	B	754	0.075255296	0.068548885	1.205239497	0.272276981	NA	NA	NA	NA	0.284355397
ARS-USMARC-Parent-DQ381153-rs29012842	1	3249057	+	A	B	754	0.075255296	0.068548885	1.205239497	0.272276981	NA	NA	NA	NA	0.284355397
ARS-BFGL-NGS-107481	1	3343059	+	B	A	722	0.04029887	0.176400785	0.052189689	0.819295935	NA	NA	NA	NA	0.823706239
ARS-BFGL-NGS-108686	1	3377291	+	B	A	754	0.152804556	0.075350534	4.11244338	0.04256882	NA	NA	NA	NA	0.047975599
ARS-BFGL-NGS-36096	1	3433611	+	B	A	754	-0.018377088	0.044052621	0.174024289	0.676559782	NA	NA	NA	NA	0.684148643
ARS-BFGL-NGS-109014	1	3495838	+	A	B	754	0.037815152	0.058760353	0.414155002	0.519868089	NA	NA	NA	NA	0.530281533
ARS-BFGL-NGS-43005	1	3568205	+	B	A	754	-0.044951775	0.045058531	0.99526705	0.31845846	NA	NA	NA	NA	0.330617821
BTB-00002335	1	3628012	+	A	B	753	-0.033015273	0.050191057	0.432690237	0.510671834	NA	NA	NA	NA	0.521219973
ARS-BFGL-NGS-81011	1	3792863	+	A	B	754	0.012872805	0.047682926	0.072882047	0.787185832	NA	NA	NA	NA	0.792345288
BTB-00002966	1	3913742	+	B	A	754	0.103046909	0.077555106	1.765424472	0.183949352	NA	NA	NA	NA	0.195073518
Hapmap42913-BTA-33619	1	4052161	+	B	A	753	0.013619039	0.043270818	0.099061004	0.752959389	NA	NA	NA	NA	0.758898209
BTA-33606-no-rs	1	4076896	+	B	A	754	-0.025999112	0.092675286	0.078702615	0.779063346	NA	NA	NA	NA	0.784409671
BTB-00002687	1	4104195	+	B	A	754	-0.16605644	0.130489367	1.619426336	0.203171795	NA	NA	NA	NA	0.214612186
BTB-01747944	1	4282516	+	B	A	749	0.012659422	0.039925503	0.100537241	0.751185875	NA	NA	NA	NA	0.757164477
BTB-02105769	1	4311365	+	B	A	754	0.074918124	0.146047297	0.263139919	0.607971148	NA	NA	NA	NA	0.616906066
ARS-BFGL-NGS-65157	1	4348137	+	A	B	754	-0.013509982	0.04970654	0.073872448	0.785779754	NA	NA	NA	NA	0.790971639
BTB-01996267	1	4451105	+	A	B	754	0.049270496	0.085664061	0.330808423	0.565183447	NA	NA	NA	NA	0.574876343
Hapmap38555-BTA-101264	1	4602508	+	B	A	754	-0.03071469	0.041768792	0.540739936	0.462126235	NA	NA	NA	NA	0.473312819
Hapmap60540-rs29021339	1	4727118	+	B	A	754	-0.030264091	0.049035898	0.380914066	0.537114449	NA	NA	NA	NA	0.547264464
Hapmap60652-rs29022048	1	4784221	+	B	A	754	-0.006595092	0.040509891	0.0265045	0.870674312	NA	NA	NA	NA	0.873856869
BTB-01160026	1	4933748	+	A	B	754	-0.125828551	0.125888697	0.99904468	0.317541778	NA	NA	NA	NA	0.329701772
BTB-01159977	1	4957717	+	B	A	754	0.013715853	0.042958441	0.101940941	0.749512745	NA	NA	NA	NA	0.755528819
Hapmap44178-BTA-101248	1	5010974	+	B	A	754	0.017649379	0.043743315	0.162792913	0.686598059	NA	NA	NA	NA	0.69397826
ARS-BFGL-NGS-114983	1	5034441	+	B	A	754	-0.069160814	0.058066879	1.418610675	0.233632214	NA	NA	NA	NA	0.24544136
BTB-01728863	1	5179453	+	B	A	754	-0.083812111	0.098366306	0.725973609	0.39419142	NA	NA	NA	NA	0.406033645
BTA-123503-no-rs	1	5351369	+	A	B	754	0.031757432	0.066101467	0.2308174	0.6309184	NA	NA	NA	NA	0.639419542
BTA-122021-no-rs	1	5374084	+	A	B	754	0.019241191	0.065835013	0.085418129	0.770084935	NA	NA	NA	NA	0.775636474
BTB-00003715	1	5428215	+	B	A	754	0.049705178	0.108868367	0.208449018	0.647985773	NA	NA	NA	NA	0.656153111
Hapmap38892-BTA-36614	1	5496635	+	B	A	754	-0.024212341	0.066737705	0.13162277	0.716755393	NA	NA	NA	NA	0.723493188
BTB-00003652	1	5519845	+	B	A	754	-0.00377828	0.041319601	0.008361344	0.927142675	NA	NA	NA	NA	0.928946096
BTA-120711-no-rs	1	5541297	+	B	A	753	0.021664268	0.046190996	0.219975039	0.639058938	NA	NA	NA	NA	0.647402012
BTA-15152-rs29026517	1	5776974	+	A	B	754	-0.025469413	0.042176003	0.364675861	0.54592078	NA	NA	NA	NA	0.555931051
Hapmap56173-ss46526166	1	6154638	+	B	A	754	-0.177413525	0.121443881	2.134136401	0.144051568	NA	NA	NA	NA	0.154269794
Hapmap51901-BTA-42438	1	6187555	+	B	A	754	-0.177413525	0.121443881	2.134136401	0.144051568	NA	NA	NA	NA	0.154269794
BTA-43315-no-rs	1	6254730	+	B	A	754	-0.083003838	0.105181858	0.622751351	0.430026701	NA	NA	NA	NA	0.441561006
ARS-BFGL-NGS-41525	1	6383413	+	A	B	751	-0.038205734	0.148604456	0.066098777	0.797104029	NA	NA	NA	NA	0.802033803
BTA-45221-no-rs	1	6590362	+	A	B	754	-0.019393514	0.062439902	0.096469185	0.756108614	NA	NA	NA	NA	0.76197664
BTA-46228-no-rs	1	6882069	+	B	A	754	0.08464903	0.148441533	0.325186949	0.568507026	NA	NA	NA	NA	0.578143595
ARS-BFGL-NGS-62077	1	7035977	+	B	A	754	0.009175227	0.049485218	0.034378164	0.852904724	NA	NA	NA	NA	0.856515413
Hapmap44081-BTA-48210	1	7297592	+	B	A	745	-0.025584563	0.08326986	0.094401813	0.758654018	NA	NA	NA	NA	0.764464683
BTA-29644-no-rs	1	7405025	+	B	A	754	0.224535347	0.177648034	1.597528553	0.206253803	NA	NA	NA	NA	0.21773856
Hapmap48967-BTA-97940	1	7483936	+	A	B	754	-0.028939309	0.047006776	0.37901412	0.538131335	NA	NA	NA	NA	0.54826539
BTB-01493780	1	7530524	+	A	B	754	-0.109354078	0.087216876	1.572059289	0.209908207	NA	NA	NA	NA	0.221443418
Hapmap48369-BTA-50306	1	7627111	+	A	B	754	0.02922194	0.064799654	0.203363364	0.652019623	NA	NA	NA	NA	0.660106746
Hapmap41255-BTA-40460	1	7706031	+	B	A	754	0.011836376	0.05690344	0.043267369	0.835222643	NA	NA	NA	NA	0.83925581
BTA-114657-no-rs	1	7728571	+	A	B	754	0.007147141	0.040513981	0.031121095	0.859970498	NA	NA	NA	NA	0.86341135
ARS-BFGL-NGS-116504	1	7755400	+	A	B	754	0.01075192	0.043236185	0.061841113	0.803609299	NA	NA	NA	NA	0.808387569
BTA-114662-no-rs	1	7782816	+	A	B	751	0.036883527	0.05183328	0.506346132	0.47672488	NA	NA	NA	NA	0.487732953
BTB-02037768	1	7906300	+	A	B	754	-0.054484988	0.046245037	1.388108613	0.238724769	NA	NA	NA	NA	0.250581312
ARS-BFGL-NGS-44292	1	8054589	+	B	A	754	0.094635722	0.107986537	0.768017236	0.380831136	NA	NA	NA	NA	0.392764259
ARS-BFGL-BAC-32146	1	8132280	+	A	B	754	0.013176287	0.040873833	0.1039191	0.747176305	NA	NA	NA	NA	0.753244613
Hapmap42827-BTA-116887	1	8148041	+	A	B	754	0.010734338	0.042621826	0.06342879	0.801156444	NA	NA	NA	NA	0.805991918
ARS-BFGL-NGS-109383	1	8217339	+	A	B	754	-0.003328488	0.047156355	0.004982114	0.943728772	NA	NA	NA	NA	0.945123154
ARS-BFGL-NGS-119108	1	8347160	+	A	B	754	-0.091762361	0.177648034	0.266813838	0.605477129	NA	NA	NA	NA	0.614458099
ARS-BFGL-BAC-27364	1	8437530	+	A	B	754	0.043666675	0.040600957	1.156718545	0.282147126	NA	NA	NA	NA	0.294263224
BTA-120428-no-rs	1	8519686	+	A	B	754	-0.028187369	0.042663754	0.436506739	0.508813341	NA	NA	NA	NA	0.519388197
BTA-120430-no-rs	1	8895681	+	B	A	753	0.347885367	0.1457042	5.700699966	0.016958149	NA	NA	NA	NA	0.019893267
Hapmap58026-ss46526282	1	8963404	+	A	B	754	0.063966885	0.103160665	0.384487419	0.535211376	NA	NA	NA	NA	0.545391134
Hapmap52559-rs29015773	1	8998063	+	A	B	750	-0.050476174	0.093066219	0.294163454	0.587564762	NA	NA	NA	NA	0.596869858
ARS-BFGL-NGS-118398	1	9019409	+	A	B	754	-0.129201191	0.153224028	0.711015857	0.399106778	NA	NA	NA	NA	0.410912169
ARS-BFGL-NGS-14644	1	9114098	+	A	B	754	-0.043911181	0.068146418	0.415206518	0.519338642	NA	NA	NA	NA	0.529759952
Hapmap39995-BTA-39516	1	9323844	+	B	A	754	-0.023109113	0.050369024	0.210493895	0.64638057	NA	NA	NA	NA	0.654579689
Hapmap50953-BTA-39491	1	9375752	+	B	A	754	0.047936796	0.057824977	0.687237863	0.407105478	NA	NA	NA	NA	0.418847155
BTA-38496-no-rs	1	9404794	+	A	B	754	0.017979151	0.047070691	0.145893923	0.702490567	NA	NA	NA	NA	0.709535036
Hapmap49138-BTA-37549	1	9768177	+	A	B	754	-0.02534465	0.042051219	0.363258203	0.546702258	NA	NA	NA	NA	0.556699962
UA-IFASA-5979	1	9852144	+	A	B	754	0.028405878	0.059209737	0.230160171	0.63140509	NA	NA	NA	NA	0.639896841
ARS-BFGL-NGS-43310	1	9940497	+	B	A	754	-0.002367177	0.04458996	0.002818301	0.957662056	NA	NA	NA	NA	0.958711905
ARS-BFGL-NGS-1296	1	9942902	+	A	B	754	0.037547786	0.061387059	0.374123514	0.540765134	NA	NA	NA	NA	0.550857637
Hapmap57724-rs29022825	1	10056851	+	A	B	754	-0.061654346	0.050630184	1.48288806	0.223323205	NA	NA	NA	NA	0.235024366
ARS-BFGL-NGS-108684	1	10149581	+	A	B	753	0.114050075	0.063106276	3.266224586	0.070720203	NA	NA	NA	NA	0.077999257
Hapmap25334-BTA-160518	1	10245714	+	A	B	749	-0.271352215	0.204879451	1.754162969	0.185354244	NA	NA	NA	NA	0.19650393
ARS-BFGL-NGS-113551	1	10369662	+	B	A	754	0.017368846	0.041720665	0.173316339	0.677181135	NA	NA	NA	NA	0.684757159
ARS-BFGL-NGS-84168	1	10925802	+	A	B	730	0.001731289	0.04831225	0.001284176	0.971413607	NA	NA	NA	NA	0.97212281
BTA-29334-no-rs	1	11400265	+	A	B	753	0.062526642	0.065446828	0.912752455	0.339385165	NA	NA	NA	NA	0.351507674
BTA-55326-no-rs	1	11635104	+	B	A	754	0.036744491	0.069955125	0.275895991	0.599403834	NA	NA	NA	NA	0.608496018
ARS-BFGL-BAC-13575	1	11767093	+	B	A	752	0.006889807	0.043314012	0.025302143	0.873616501	NA	NA	NA	NA	0.876727857
Hapmap55464-rs29015665	1	11865992	+	B	A	754	0.070487677	0.043590548	2.614819612	0.105869563	NA	NA	NA	NA	0.114817034
Hapmap24370-BTA-123717	1	11982766	+	A	B	754	-0.051431813	0.043038061	1.42809888	0.232074953	NA	NA	NA	NA	0.243868832
BTB-00005611	1	12196038	+	A	B	754	0.008661042	0.10242569	0.00715027	0.932611781	NA	NA	NA	NA	0.934280476
ARS-BFGL-BAC-14244	1	12342374	+	A	B	754	0.25330978	0.137568096	3.390536806	0.065571598	NA	NA	NA	NA	0.07255176
Hapmap60346-rs29019231	1	12380238	+	A	B	754	0.030435992	0.058016233	0.275217396	0.599853178	NA	NA	NA	NA	0.608937179
Hapmap28058-BTA-161831	1	12468631	+	A	B	754	0.183646344	0.079696739	5.309864877	0.021205001	NA	NA	NA	NA	0.024632176
Hapmap38791-BTA-89194	1	12587339	+	B	A	754	0.0332789	0.052792392	0.397370149	0.528450556	NA	NA	NA	NA	0.538734637
ARS-BFGL-BAC-11044	1	12805406	+	B	A	745	-0.096029708	0.072435622	1.75754652	0.184930835	NA	NA	NA	NA	0.196072871
ARS-BFGL-BAC-11034	1	12839893	+	B	A	754	0.014152514	0.045634118	0.096180681	0.756462021	NA	NA	NA	NA	0.762322092
Hapmap41477-BTA-20618	1	12889396	+	A	B	746	-0.011757843	0.060916193	0.037255448	0.846945886	NA	NA	NA	NA	0.850699367
ARS-BFGL-BAC-685	1	12996787	+	B	A	754	-0.177062387	0.085261875	4.312636615	0.037830286	NA	NA	NA	NA	0.042852289
BTA-93452-no-rs	1	13019983	+	B	A	724	-0.005745312	0.047878318	0.014399568	0.904484573	NA	NA	NA	NA	0.906844263
Hapmap24222-BTA-88936	1	13089432	+	A	B	754	0.00864448	0.066783949	0.01675458	0.897009908	NA	NA	NA	NA	0.899552333
BTA-103292-no-rs	1	13979316	+	A	B	754	0.006115129	0.046325514	0.01742492	0.894981535	NA	NA	NA	NA	0.897573475
ARS-BFGL-NGS-26402	1	14025660	+	A	B	754	-0.145152512	0.079440122	3.338637762	0.067670612	NA	NA	NA	NA	0.074774637
ARS-BFGL-NGS-104754	1	14260986	+	A	B	754	0.058034334	0.065193187	0.792438522	0.373363787	NA	NA	NA	NA	0.38534165
Hapmap52363-rs29013338	1	14417802	+	A	B	754	0.054958297	0.041339411	1.767412678	0.183702605	NA	NA	NA	NA	0.194822248
ARS-BFGL-NGS-107530	1	14468037	+	B	A	754	-0.062565297	0.102318007	0.373906379	0.540882619	NA	NA	NA	NA	0.55097326
BTB-01807638	1	14502746	+	B	A	753	-0.056880271	0.091954213	0.382630908	0.536198571	NA	NA	NA	NA	0.546362921
BTA-28028-no-rs	1	14551165	+	B	A	754	0.024336897	0.040859617	0.354765875	0.551427604	NA	NA	NA	NA	0.561348756
BTB-00502081	1	14669727	+	A	B	754	-0.065310843	0.123098966	0.281489217	0.595726788	NA	NA	NA	NA	0.604885655
BTA-97382-no-rs	1	14708162	+	B	A	754	-0.091201222	0.110707625	0.678650614	0.410051768	NA	NA	NA	NA	0.421768821
Hapmap51685-BTA-113867	1	14876816	+	A	B	754	-0.031138116	0.13214873	0.055521179	0.813720316	NA	NA	NA	NA	0.818261822
Hapmap50227-BTA-113868	1	14909272	+	A	B	753	0.005876448	0.048424011	0.014726796	0.903410642	NA	NA	NA	NA	0.905796612
BTB-01224765	1	14961941	+	B	A	752	-0.041573512	0.044096609	0.888838894	0.345792151	NA	NA	NA	NA	0.357895122
ARS-BFGL-NGS-78179	1	15048776	+	B	A	754	-0.096299241	0.084757983	1.29087594	0.255886589	NA	NA	NA	NA	0.267875504
ARS-BFGL-NGS-102441	1	15071831	+	B	A	754	-0.029876593	0.067674898	0.194897792	0.65887111	NA	NA	NA	NA	0.666820873
ARS-BFGL-BAC-13008	1	15091381	+	A	B	752	0.025240488	0.044247486	0.325400561	0.568380039	NA	NA	NA	NA	0.578018768
BTB-01225182	1	15109714	+	A	B	754	-0.0911535	0.097191003	0.879618947	0.348306068	NA	NA	NA	NA	0.360400359
BTA-113886-no-rs	1	15122719	+	A	B	754	-0.036747092	0.114723424	0.102598674	0.748733133	NA	NA	NA	NA	0.754766649
BTB-01225435	1	15188359	+	A	B	754	0.056304468	0.049529351	1.292291369	0.25562611	NA	NA	NA	NA	0.267613319
Hapmap58809-rs29017514	1	15528039	+	B	A	754	0.080392687	0.081492395	0.973192869	0.323885176	NA	NA	NA	NA	0.336039065
BTB-00569345	1	15646164	+	B	A	754	0.102779152	0.042163378	5.942090646	0.014783473	NA	NA	NA	NA	0.017447475
ARS-BFGL-NGS-95377	1	15677492	+	B	A	753	0.073809199	0.070626081	1.092171338	0.295990611	NA	NA	NA	NA	0.308140266
BTB-00569130	1	15713535	+	A	B	754	-0.014832868	0.039838744	0.138624186	0.709652606	NA	NA	NA	NA	0.716543711
BTB-01999110	1	15893046	+	B	A	754	0.044626782	0.093462642	0.227989598	0.633018535	NA	NA	NA	NA	0.641479101
ARS-BFGL-NGS-32422	1	15937076	+	B	A	754	0.000798132	0.049786791	0.000256993	0.987209655	NA	NA	NA	NA	0.987527077
BTB-01193581	1	16027988	+	B	A	754	0.023653795	0.053913094	0.192492195	0.66085043	NA	NA	NA	NA	0.668760252
BTA-110801-no-rs	1	16094228	+	A	B	754	-0.060289004	0.041254052	2.135713533	0.143903489	NA	NA	NA	NA	0.154117633
BTB-01650452	1	16119771	+	B	A	753	-0.027072913	0.096630316	0.078495215	0.7793471	NA	NA	NA	NA	0.784686916
Hapmap50624-BTA-22932	1	16145053	+	B	A	754	0.050164046	0.041796188	1.440495049	0.230059248	NA	NA	NA	NA	0.24183282
BTB-01919348	1	16196001	+	A	B	754	0.040408455	0.093209033	0.187944009	0.664633338	NA	NA	NA	NA	0.672466512
BTB-01084177	1	16277524	+	B	A	754	0.00354102	0.049064427	0.005208628	0.942465964	NA	NA	NA	NA	0.943891534
BTB-01083987	1	16452185	+	B	A	754	-0.006870647	0.14160541	0.002354158	0.961302092	NA	NA	NA	NA	0.962261823
ARS-BFGL-NGS-22727	1	16525498	+	B	A	754	-0.071401549	0.051598559	1.914873604	0.166422894	NA	NA	NA	NA	0.177194123
BTB-01872049	1	16585111	+	B	A	754	-0.009939333	0.042755233	0.05404256	0.816172552	NA	NA	NA	NA	0.820656409
BTB-01872101	1	16612097	+	B	A	736	-0.031459637	0.040223753	0.611705309	0.434146453	NA	NA	NA	NA	0.44563975
BTA-118719-no-rs	1	16673009	+	A	B	754	0.002826073	0.04366754	0.004188411	0.948398582	NA	NA	NA	NA	0.949677574
Hapmap60239-rs29019581	1	16715975	+	B	A	753	0.039483042	0.055270246	0.510315106	0.475002481	NA	NA	NA	NA	0.486032244
Hapmap25883-BTA-155422	1	16797316	+	B	A	754	0.039092024	0.0589107	0.440339803	0.506958493	NA	NA	NA	NA	0.517559842
BTB-00757818	1	16831770	+	B	A	741	-0.054689158	0.090689642	0.363652931	0.546484457	NA	NA	NA	NA	0.556485667
BTB-00757888	1	16923285	+	B	A	754	-0.10586049	0.091406393	1.34126518	0.246810974	NA	NA	NA	NA	0.258735025
ARS-BFGL-NGS-51809	1	16963232	+	B	A	754	-0.015161304	0.068198393	0.049422511	0.824071211	NA	NA	NA	NA	0.828368798
BTA-118731-no-rs	1	16997662	+	B	A	754	-0.058525307	0.04928917	1.409887272	0.235075108	NA	NA	NA	NA	0.246898073
ARS-BFGL-BAC-11101	1	17050262	+	A	B	754	-0.117804892	0.120501945	0.955737304	0.328263203	NA	NA	NA	NA	0.340410562
Hapmap48613-BTA-112066	1	17296638	+	A	B	754	-0.048428432	0.065114384	0.553155128	0.457031369	NA	NA	NA	NA	0.468277349
BTA-20344-no-rs	1	17330771	+	B	A	751	-0.010236473	0.05986519	0.029238289	0.864229998	NA	NA	NA	NA	0.867568205
ARS-BFGL-NGS-112632	1	17425222	+	B	A	754	-0.033719939	0.048727821	0.478872153	0.488933629	NA	NA	NA	NA	0.499783289
BTB-00005987	1	17448939	+	A	B	753	-0.040580094	0.064152056	0.400133523	0.527020308	NA	NA	NA	NA	0.537326188
ARS-BFGL-NGS-104769	1	17641624	+	B	A	754	0.008869972	0.05083934	0.030440005	0.861495601	NA	NA	NA	NA	0.864899724
BTB-00006408	1	17868835	+	A	B	753	-0.020538914	0.192424018	0.011392956	0.914997003	NA	NA	NA	NA	0.917099015
Hapmap28603-BTA-123758	1	17930486	+	B	A	754	-0.00178001	0.040339637	0.001947066	0.964804306	NA	NA	NA	NA	0.965677293
ARS-BFGL-NGS-99611	1	18002981	+	B	A	754	0.031820093	0.047487677	0.44899451	0.502812833	NA	NA	NA	NA	0.513472771
BTB-01511592	1	18028700	+	B	A	754	0.078640003	0.043811678	3.221864515	0.072660823	NA	NA	NA	NA	0.080048331
BTB-01511655	1	18052292	+	A	B	745	-0.022585056	0.039052914	0.334453273	0.563048532	NA	NA	NA	NA	0.572777371
BTB-01511695	1	18099231	+	B	A	754	-0.015399844	0.055379457	0.077327732	0.780951989	NA	NA	NA	NA	0.786254964
BTB-01511764	1	18131757	+	B	A	754	-0.064878355	0.044224777	2.152129276	0.142372321	NA	NA	NA	NA	0.152543904
BTB-01931918	1	18170722	+	B	A	754	-0.109928469	0.043114233	6.50098314	0.010781486	NA	NA	NA	NA	0.012903534
Hapmap60697-rs29009870	1	18188932	+	A	B	754	-0.117305697	0.066245324	3.135651221	0.07659779	NA	NA	NA	NA	0.084198646
Hapmap50395-BTA-57301	1	18231821	+	B	A	754	-0.085222987	0.051708775	2.716345475	0.09932519	NA	NA	NA	NA	0.108004283
Hapmap33466-BTA-107178	1	18285474	+	B	A	754	-0.009528105	0.043829932	0.047257585	0.827905906	NA	NA	NA	NA	0.832112752
Hapmap33221-BTA-149880	1	18353847	+	B	A	748	0.063231503	0.041646673	2.305188198	0.128942662	NA	NA	NA	NA	0.138712711
Hapmap32384-BTA-160993	1	18437724	+	A	B	754	0.059722318	0.040033695	2.225471089	0.135751246	NA	NA	NA	NA	0.145731345
BTB-01342789	1	18508517	+	A	B	754	0.030380604	0.042283046	0.516250258	0.472445613	NA	NA	NA	NA	0.483507268
Hapmap47551-BTA-25902	1	18578077	+	A	B	754	-0.006372096	0.042635537	0.02233681	0.881194581	NA	NA	NA	NA	0.884122167
ARS-BFGL-NGS-111605	1	18758665	+	B	A	754	-0.129441309	0.083313248	2.413891039	0.120263109	NA	NA	NA	NA	0.129744769
ARS-BFGL-NGS-7429	1	18946871	+	B	A	754	0.074117912	0.041876084	3.132666887	0.076738111	NA	NA	NA	NA	0.084346411
BTA-39405-no-rs	1	18980052	+	B	A	754	0.083863833	0.0508781	2.716987531	0.099285237	NA	NA	NA	NA	0.107962639
ARS-BFGL-NGS-1416	1	19142015	+	B	A	754	-0.070659859	0.077334534	0.834831045	0.360879292	NA	NA	NA	NA	0.372921823
ARS-BFGL-NGS-29732	1	19182174	+	B	A	754	-0.061539399	0.080625626	0.582586339	0.445300341	NA	NA	NA	NA	0.456677157
BTA-109550-no-rs	1	19321965	+	B	A	744	-5.03E-05	0.044150415	1.30E-06	0.999090281	NA	NA	NA	NA	0.99911286
Hapmap38278-BTA-104803	1	19640294	+	A	B	754	-0.088340159	0.044216658	3.991577167	0.045728242	NA	NA	NA	NA	0.051378262
BTA-39399-no-rs	1	19641727	+	A	B	754	-0.039062014	0.052699742	0.549404598	0.458561077	NA	NA	NA	NA	0.469789385
UA-IFASA-3994	1	19667901	+	B	A	754	0.164187824	0.093998534	3.050982621	0.080688311	NA	NA	NA	NA	0.088501814
Hapmap43257-BTA-39396	1	19743015	+	B	A	754	-0.023480825	0.041421159	0.321352874	0.570795749	NA	NA	NA	NA	0.580393269
ARS-BFGL-BAC-11750	1	19778380	+	A	B	754	-0.066482746	0.050619122	1.724998306	0.189050923	NA	NA	NA	NA	0.200265891
ARS-BFGL-NGS-34218	1	19829143	+	B	A	754	-0.049023791	0.050060062	0.959027407	0.327432044	NA	NA	NA	NA	0.339580786
ARS-BFGL-NGS-116430	1	20084515	+	A	B	754	-0.056343375	0.051404104	1.201406936	0.273040658	NA	NA	NA	NA	0.285122413
ARS-BFGL-BAC-15578	1	20192420	+	B	A	754	0.003448948	0.040516206	0.007246289	0.932161904	NA	NA	NA	NA	0.933841687
BTA-39438-no-rs	1	20296459	+	A	B	754	-0.013408065	0.051999343	0.066486965	0.796522162	NA	NA	NA	NA	0.801465454
Hapmap28298-BTA-123775	1	20342544	+	B	A	754	0.009488729	0.046795665	0.041115425	0.839315284	NA	NA	NA	NA	0.843251004
Hapmap28872-BTA-162555	1	20419112	+	A	B	754	-0.020630727	0.065479449	0.099270235	0.752707145	NA	NA	NA	NA	0.758651627
Hapmap54489-rs29018413	1	20594409	+	B	A	754	0.014763477	0.047219519	0.097753923	0.754541847	NA	NA	NA	NA	0.760445119
Hapmap60044-rs29010295	1	20634675	+	B	A	754	-0.081642786	0.051442261	2.518810766	0.112495395	NA	NA	NA	NA	0.121697914
ARS-BFGL-NGS-68915	1	20697089	+	A	B	754	-0.009927807	0.049912865	0.039562314	0.842338798	NA	NA	NA	NA	0.846202393
UA-IFASA-1500	1	20775439	+	B	A	754	0.014579551	0.088646058	0.027050137	0.869361745	NA	NA	NA	NA	0.872576039
UA-IFASA-9700	1	20808469	+	B	A	753	-0.005588754	0.043062354	0.016843583	0.896738246	NA	NA	NA	NA	0.899287305
Hapmap39987-BTA-25749	1	20849417	+	B	A	754	0.052816686	0.044184877	1.428877524	0.231947715	NA	NA	NA	NA	0.24374033
ARS-BFGL-NGS-41203	1	20956918	+	A	B	754	0.005942706	0.04200227	0.020018105	0.887486531	NA	NA	NA	NA	0.890261139
Hapmap26436-BTA-152791	1	20999269	+	A	B	752	-0.000424879	0.046977143	8.18E-05	0.992783736	NA	NA	NA	NA	0.992962834
Hapmap49929-BTA-24619	1	21033225	+	A	B	754	-0.236374035	0.198077552	1.424062391	0.232735909	NA	NA	NA	NA	0.244536312
Hapmap32650-BTA-162311	1	21110758	+	A	B	754	-0.033736256	0.045490695	0.549982189	0.458324972	NA	NA	NA	NA	0.469556017
ARS-BFGL-NGS-100534	1	21145921	+	B	A	754	0.330602752	0.087116092	14.40177966	0.000147663	NA	NA	NA	NA	0.000214939
Hapmap53902-rs29027390	1	21224496	+	B	A	754	-0.071061241	0.054498357	1.700195092	0.192262465	NA	NA	NA	NA	0.203531988
BTB-01332122	1	21264221	+	A	B	754	0.040103398	0.046020506	0.759380726	0.383522392	NA	NA	NA	NA	0.39543831
BTB-01210202	1	21330326	+	A	B	754	-0.035231169	0.043545475	0.654587984	0.418477116	NA	NA	NA	NA	0.4301204
BTB-01210232	1	21429051	+	B	A	754	-0.06234686	0.052287148	1.421802464	0.233106954	NA	NA	NA	NA	0.244910991
BTB-01116126	1	21574286	+	B	A	754	-5.59E-05	0.058444325	9.15E-07	0.999236971	NA	NA	NA	NA	0.999255909
BTB-01116136	1	21600761	+	A	B	754	-0.054980481	0.042365854	1.684166891	0.19437169	NA	NA	NA	NA	0.205675971
Hapmap42716-BTA-88423	1	21629263	+	B	A	754	-0.016728435	0.042137595	0.157605418	0.691370787	NA	NA	NA	NA	0.698650843
DPI-50	1	21693513	+	A	B	754	-0.012525072	0.162613419	0.005932636	0.938604768	NA	NA	NA	NA	0.940125656
BTB-01897472	1	21714209	+	A	B	754	-0.012525072	0.162613419	0.005932636	0.938604768	NA	NA	NA	NA	0.940125656
BTA-07140-rs29026807	1	21772072	+	A	B	753	-0.016413594	0.042158195	0.151580506	0.697029523	NA	NA	NA	NA	0.704190081
ARS-BFGL-NGS-51361	1	21864313	+	B	A	754	0.018817595	0.042566531	0.195430214	0.658435009	NA	NA	NA	NA	0.666393556
UA-IFASA-9053	1	21965277	+	B	A	754	-0.000997158	0.098447557	0.000102593	0.991918506	NA	NA	NA	NA	0.992119077
Hapmap26157-BTA-148092	1	21992025	+	A	B	754	-0.011442974	0.063086672	0.03290051	0.85606541	NA	NA	NA	NA	0.859600195
ARS-BFGL-NGS-117957	1	22031001	+	A	B	742	0.018863551	0.046315531	0.165879844	0.683799785	NA	NA	NA	NA	0.691238423
BTB-00010729	1	22074275	+	B	A	754	0.029394062	0.050854663	0.334085505	0.56326324	NA	NA	NA	NA	0.572988474
BTA-59229-no-rs	1	22110938	+	A	B	754	-0.006326441	0.050365162	0.015778236	0.9000395	NA	NA	NA	NA	0.902507911
ARS-BFGL-NGS-118519	1	22187222	+	B	A	752	-0.023403942	0.053797601	0.18925711	0.663535639	NA	NA	NA	NA	0.671391097
BTB-01668820	1	22590942	+	B	A	754	-0.010303649	0.042916663	0.057640823	0.810264336	NA	NA	NA	NA	0.814886941
BTB-01438016	1	22823600	+	A	B	754	0.031987197	0.041371165	0.59780132	0.439418154	NA	NA	NA	NA	0.450857381
ARS-BFGL-NGS-46591	1	22863734	+	B	A	754	0.048779788	0.064309576	0.57534523	0.448142648	NA	NA	NA	NA	0.459488535
Hapmap52694-rs29013683	1	22943646	+	A	B	754	0.008644391	0.04405216	0.038506532	0.844429511	NA	NA	NA	NA	0.848243167
ARS-BFGL-NGS-97225	1	22985729	+	A	B	754	-0.049366307	0.070005428	0.497276414	0.480699293	NA	NA	NA	NA	0.49165669
ARS-BFGL-NGS-29682	1	23170625	+	B	A	754	0.03619043	0.069737418	0.269312038	0.603793637	NA	NA	NA	NA	0.612805567
BTB-01153241	1	23307655	+	B	A	754	-0.092865154	0.041107455	5.103456029	0.023878222	NA	NA	NA	NA	0.027593756
BTB-01821892	1	23421942	+	B	A	754	0.028266173	0.042076682	0.451285157	0.501725285	NA	NA	NA	NA	0.512400449
BTB-01885509	1	23445630	+	A	B	754	0.054942515	0.040758177	1.817136601	0.177654493	NA	NA	NA	NA	0.188659389
BTB-00008466	1	23510619	+	A	B	754	0.149917512	0.073762165	4.130830916	0.04210867	NA	NA	NA	NA	0.047479167
ARS-BFGL-NGS-110541	1	23649052	+	A	B	754	-0.055524328	0.073981877	0.563269116	0.452946057	NA	NA	NA	NA	0.464238548
ARS-BFGL-BAC-6737	1	23680672	+	B	A	754	0.030051044	0.054186435	0.307565751	0.579177793	NA	NA	NA	NA	0.588630517
BTA-49255-no-rs	1	23713018	+	A	B	754	-0.09166868	0.064385202	2.027075047	0.154517737	NA	NA	NA	NA	0.165010029
BTA-49269-no-rs	1	23794188	+	A	B	754	0.031747149	0.065636358	0.233948637	0.628611305	NA	NA	NA	NA	0.637156857
Hapmap39273-BTA-49264	1	23847228	+	B	A	754	0.012415491	0.052607734	0.055696586	0.813431706	NA	NA	NA	NA	0.817979992
BTB-01976950	1	23869907	+	B	A	754	-0.022746708	0.068946183	0.108847046	0.741460594	NA	NA	NA	NA	0.74765621
UA-IFASA-5116	1	24001042	+	B	A	754	-0.008696589	0.059262679	0.021534524	0.883332143	NA	NA	NA	NA	0.886207798
BTB-00007882	1	24057738	+	A	B	754	0.060800998	0.071821394	0.716660977	0.397241358	NA	NA	NA	NA	0.409060938
Hapmap52764-rs29022780	1	24143414	+	B	A	754	0.07125153	0.095951798	0.551419538	0.457738251	NA	NA	NA	NA	0.468976082
BTA-39462-no-rs	1	24166595	+	A	B	754	-0.035783822	0.112655709	0.100894396	0.750758953	NA	NA	NA	NA	0.756747122
ARS-BFGL-NGS-57091	1	24223635	+	B	A	751	-0.055128985	0.045500286	1.468019243	0.225658473	NA	NA	NA	NA	0.23738554
BTA-49236-no-rs	1	24255576	+	B	A	754	-0.031019076	0.041120656	0.569033238	0.450643338	NA	NA	NA	NA	0.461961602
BTB-00008277	1	24278057	+	B	A	754	0.007592485	0.039818015	0.036358725	0.848776591	NA	NA	NA	NA	0.852486246
Hapmap52220-rs29016259	1	24302207	+	A	B	754	0.073866057	0.04251369	3.018785384	0.082305088	NA	NA	NA	NA	0.09020022
BTA-15153-rs29026518	1	24360390	+	A	B	751	-0.055530212	0.075267057	0.544313108	0.460650711	NA	NA	NA	NA	0.471854654
BTA-69170-no-rs	1	24397247	+	A	B	753	-0.011748099	0.042285041	0.077190115	0.781142024	NA	NA	NA	NA	0.786440634
Hapmap54584-rs29014870	1	24430863	+	B	A	754	0.202820672	0.145658854	1.938878765	0.163790328	NA	NA	NA	NA	0.174502737
ARS-BFGL-BAC-11218	1	24549757	+	A	B	754	-0.001157344	0.048907623	0.000559979	0.981120725	NA	NA	NA	NA	0.981589212
BTB-00010532	1	24692046	+	A	B	754	-0.02781206	0.059550263	0.218121733	0.640474805	NA	NA	NA	NA	0.648790171
ARS-BFGL-BAC-14984	1	24735033	+	A	B	754	0.03019541	0.044505712	0.460309948	0.497479154	NA	NA	NA	NA	0.508213185
BTB-00010474	1	24757983	+	B	A	754	0.021848578	0.041543729	0.276589311	0.598945467	NA	NA	NA	NA	0.60804599
ARS-BFGL-NGS-85045	1	24779790	+	B	A	754	0.023885787	0.041406058	0.332775497	0.564029327	NA	NA	NA	NA	0.573741677
Hapmap39274-BTA-49324	1	24802375	+	A	B	754	-0.018169602	0.041508257	0.191611622	0.66157865	NA	NA	NA	NA	0.66947375
Hapmap53715-rs29017639	1	24982221	+	B	A	748	-0.058936731	0.042139881	1.956074931	0.16193372	NA	NA	NA	NA	0.172603688
BTB-00009762	1	25010799	+	B	A	754	-0.026396894	0.040992263	0.414669272	0.519609031	NA	NA	NA	NA	0.530026326
BTA-49289-no-rs	1	25154731	+	B	A	753	-0.025241231	0.042323677	0.355675782	0.550917659	NA	NA	NA	NA	0.560847119
ARS-BFGL-BAC-13086	1	25289457	+	B	A	754	-0.129363129	0.105993663	1.489571048	0.222283026	NA	NA	NA	NA	0.23397237
ARS-BFGL-NGS-34568	1	25321721	+	A	B	751	0.093186947	0.052687216	3.128237156	0.076946904	NA	NA	NA	NA	0.08456626
ARS-BFGL-BAC-16299	1	25471181	+	A	B	754	0.059390295	0.065068844	0.83307629	0.361384493	NA	NA	NA	NA	0.37342466
ARS-BFGL-NGS-16145	1	25502991	+	B	A	754	-0.026158173	0.070913286	0.136069128	0.712220532	NA	NA	NA	NA	0.719056347
BTB-00009271	1	25576064	+	A	B	751	0.108512823	0.040585964	7.14842553	0.007502983	NA	NA	NA	NA	0.009126052
BTB-00009232	1	25607948	+	A	B	754	0.12109015	0.103619883	1.365624939	0.242565004	NA	NA	NA	NA	0.254454775
ARS-BFGL-NGS-20807	1	25647321	+	A	B	754	0.068927777	0.043562685	2.503567319	0.113588742	NA	NA	NA	NA	0.122831814
Hapmap26753-BTA-158146	1	25789986	+	B	A	754	-0.032794613	0.044879518	0.533959921	0.464946768	NA	NA	NA	NA	0.476099815
ARS-BFGL-NGS-20230	1	25964080	+	A	B	754	-0.283505383	0.169611991	2.79389136	0.094624192	NA	NA	NA	NA	0.103099722
ARS-BFGL-NGS-36242	1	26038159	+	B	A	754	0.010939624	0.040008237	0.074766313	0.784519394	NA	NA	NA	NA	0.789740319
ARS-BFGL-NGS-50954	1	26063684	+	A	B	749	-0.046931026	0.094950755	0.244299879	0.621117619	NA	NA	NA	NA	0.629806205
BTB-01484696	1	26150433	+	B	A	754	-0.025828223	0.063393476	0.165996879	0.683694293	NA	NA	NA	NA	0.691135131
ARS-BFGL-BAC-13724	1	26223335	+	B	A	753	-0.007354558	0.041602553	0.031251671	0.859680083	NA	NA	NA	NA	0.863127927
Hapmap52417-rs29016891	1	26259422	+	A	B	753	0.038972159	0.044708869	0.759838964	0.383378923	NA	NA	NA	NA	0.395295773
Hapmap50927-BTA-28806	1	26307924	+	B	A	754	0.038101336	0.04532659	0.70660112	0.400574472	NA	NA	NA	NA	0.41236852
Hapmap59621-rs29013246	1	26393362	+	A	B	754	-0.048818926	0.044637879	1.196105127	0.27410153	NA	NA	NA	NA	0.286187803
ARS-BFGL-NGS-11151	1	26425477	+	B	A	754	0.145032299	0.09319942	2.421603531	0.119672374	NA	NA	NA	NA	0.129133525
Hapmap50928-BTA-28811	1	26453228	+	B	A	754	-0.104579445	0.050295263	4.323530213	0.037588864	NA	NA	NA	NA	0.042590574
BTB-01265899	1	26674804	+	B	A	753	-0.030286284	0.120558081	0.063110166	0.801646057	NA	NA	NA	NA	0.80647012
Hapmap51561-BTA-120459	1	26782245	+	A	B	754	-0.140227866	0.061895375	5.132775258	0.023478159	NA	NA	NA	NA	0.027151477
BTB-01265720	1	26821811	+	B	A	754	0.030203641	0.066245324	0.207877816	0.64843586	NA	NA	NA	NA	0.656594271
BTB-01265513	1	26873390	+	B	A	754	-0.002936969	0.043212478	0.004619344	0.945812892	NA	NA	NA	NA	0.947155786
BTB-01533869	1	26920553	+	A	B	754	-0.004661318	0.047312514	0.009706561	0.921517899	NA	NA	NA	NA	0.92345971
Hapmap33501-BTA-152681	1	26966818	+	A	B	754	-0.026692376	0.055783997	0.228957679	0.632297773	NA	NA	NA	NA	0.640772281
BTA-108804-no-rs	1	27034490	+	B	A	747	-0.056833885	0.046743585	1.478327482	0.224036387	NA	NA	NA	NA	0.235745551
Hapmap29626-BTA-155192	1	27057982	+	A	B	754	-0.012895854	0.046500318	0.076910986	0.781528031	NA	NA	NA	NA	0.786817772
Hapmap52574-rs29013556	1	27101326	+	B	A	752	-0.075465948	0.044035192	2.936988647	0.086571992	NA	NA	NA	NA	0.09467626
Hapmap42876-BTA-23541	1	27145992	+	B	A	754	-0.066271343	0.043430086	2.328467477	0.127026881	NA	NA	NA	NA	0.136735315
ARS-BFGL-NGS-115015	1	27181523	+	B	A	754	0.084175029	0.041622885	4.089801242	0.043142715	NA	NA	NA	NA	0.048594433
BTB-00011494	1	27324745	+	A	B	754	0.075467384	0.043937466	2.950180496	0.085867967	NA	NA	NA	NA	0.093938343
BTA-59258-no-rs	1	27434665	+	A	B	754	0.322557313	0.079489404	16.46627257	4.95E-05	NA	NA	NA	NA	7.58E-05
Hapmap50048-BTA-59263	1	27465349	+	B	A	754	-0.034824771	0.045379749	0.588914637	0.442839129	NA	NA	NA	NA	0.454242323
Hapmap51266-BTA-59273	1	27554075	+	A	B	754	0.297082682	0.097461636	9.291530894	0.002302157	NA	NA	NA	NA	0.0029534
BTB-01285304	1	27761036	+	B	A	754	0.041050642	0.095104136	0.186312114	0.666003903	NA	NA	NA	NA	0.673809204
BTB-01285382	1	27786985	+	B	A	754	-0.142323672	0.079845205	3.177288126	0.07466856	NA	NA	NA	NA	0.082165964
BTB-01285492	1	27816806	+	B	A	754	-0.045469886	0.043066912	1.114705802	0.291061294	NA	NA	NA	NA	0.30320151
ARS-BFGL-NGS-111117	1	28012133	+	B	A	754	-0.084368961	0.058849015	2.055355753	0.151671826	NA	NA	NA	NA	0.162092367
Hapmap59457-rs29010971	1	28074319	+	B	A	754	-0.059908045	0.068392637	0.767275971	0.381061074	NA	NA	NA	NA	0.392992749
BTB-01285931	1	28111487	+	A	B	754	0.07974629	0.09427222	0.715572274	0.397600135	NA	NA	NA	NA	0.409417007
BTB-01334157	1	28162105	+	B	A	754	-0.083321613	0.051543494	2.613169816	0.105979734	NA	NA	NA	NA	0.114931579
BTB-01334105	1	28216247	+	A	B	754	-0.007559085	0.104686794	0.005213804	0.942437433	NA	NA	NA	NA	0.943863708
BTB-01333973	1	28462034	+	A	B	754	-0.009822866	0.050850122	0.037315771	0.846823558	NA	NA	NA	NA	0.850579966
Hapmap28062-BTA-163502	1	28485185	+	A	B	754	-0.071647154	0.068138223	1.105646458	0.293030274	NA	NA	NA	NA	0.305174587
BTB-00012150	1	28572974	+	A	B	754	-0.020638792	0.048522715	0.180916584	0.670586723	NA	NA	NA	NA	0.67829844
BTB-00012128	1	28599381	+	B	A	754	-0.022870869	0.055970971	0.166970458	0.682818413	NA	NA	NA	NA	0.690277496
ARS-BFGL-BAC-14387	1	28622946	+	B	A	754	-0.086374028	0.053116759	2.644254266	0.103924914	NA	NA	NA	NA	0.112794399
BTB-00011988	1	28648176	+	B	A	754	-0.031451003	0.063345414	0.246512329	0.619541631	NA	NA	NA	NA	0.628260059
ARS-BFGL-NGS-20624	1	28675718	+	A	B	754	-0.10710663	0.065332086	2.687693031	0.101126131	NA	NA	NA	NA	0.109880778
BTB-00011831	1	28769473	+	A	B	753	-0.017702587	0.088862341	0.03968606	0.842095659	NA	NA	NA	NA	0.845965058
BTB-00012396	1	28790870	+	A	B	754	0.040903214	0.046357414	0.778532013	0.377590479	NA	NA	NA	NA	0.389543563
ARS-BFGL-BAC-15059	1	28868362	+	A	B	754	0.038305377	0.061297129	0.390516336	0.532028119	NA	NA	NA	NA	0.542257257
ARS-BFGL-NGS-119690	1	28906462	+	A	B	754	0.086880384	0.045689088	3.615917276	0.057229154	NA	NA	NA	NA	0.063687504
ARS-BFGL-BAC-15061	1	28940539	+	B	A	753	0.050635246	0.049717887	1.037243028	0.308463539	NA	NA	NA	NA	0.320625161
BTA-59279-no-rs	1	28965587	+	B	A	754	-0.189884677	0.082969009	5.237789494	0.022101339	NA	NA	NA	NA	0.025626882
BTB-00012425	1	28978223	+	A	B	754	-0.018457958	0.040118166	0.211682601	0.645451783	NA	NA	NA	NA	0.653669257
BTB-00012448	1	29004968	+	A	B	754	0.059349062	0.040711125	2.125208355	0.144893076	NA	NA	NA	NA	0.155134392
BTB-01734615	1	29049389	+	A	B	754	0.135231748	0.083464068	2.625174805	0.105180921	NA	NA	NA	NA	0.114100942
BTB-01734642	1	29073969	+	B	A	754	-0.00911466	0.042969311	0.044994991	0.832013239	NA	NA	NA	NA	0.836122674
ARS-BFGL-NGS-108911	1	29095768	+	B	A	754	0.039091976	0.058874767	0.440876387	0.506699764	NA	NA	NA	NA	0.517304795
ARS-BFGL-NGS-100058	1	29130628	+	A	B	743	-0.00343257	0.04292093	0.006395884	0.936257721	NA	NA	NA	NA	0.937836516
BTB-00012560	1	29195211	+	A	B	754	-0.053277919	0.06907921	0.594839463	0.440553807	NA	NA	NA	NA	0.451981154
Hapmap40010-BTA-59286	1	29242993	+	A	B	751	0.009206192	0.090943126	0.010247557	0.919367709	NA	NA	NA	NA	0.921362373
ARS-BFGL-BAC-11193	1	29303546	+	A	B	754	0.128277553	0.198077552	0.419402306	0.517235433	NA	NA	NA	NA	0.527687856
ARS-BFGL-NGS-24142	1	29420091	+	B	A	754	-0.060303525	0.052796204	1.304607884	0.253373253	NA	NA	NA	NA	0.265345331
ARS-BFGL-NGS-101348	1	29454246	+	A	B	754	0.021095838	0.059700571	0.124863818	0.723818008	NA	NA	NA	NA	0.730402195
ARS-BFGL-NGS-114084	1	29507209	+	B	A	753	-0.018347138	0.049119756	0.139516073	0.708762576	NA	NA	NA	NA	0.715672807
ARS-USMARC-Parent-DQ451555-rs29010795	1	29524658	+	A	B	754	-0.121624256	0.067629117	3.23424534	0.07211352	NA	NA	NA	NA	0.079470667
BTB-00013095	1	29624956	+	A	B	754	-0.054965181	0.040942323	1.802313577	0.179433046	NA	NA	NA	NA	0.190472467
BTB-02049040	1	29696010	+	B	A	754	0.015966985	0.095104136	0.028186882	0.866670215	NA	NA	NA	NA	0.869949534
ARS-BFGL-BAC-7359	1	29763188	+	B	A	749	0.025059587	0.065175539	0.147835442	0.70061253	NA	NA	NA	NA	0.707697005
BTA-59299-no-rs	1	29807709	+	B	A	754	0.019552951	0.078916728	0.061388421	0.80431479	NA	NA	NA	NA	0.80907659
BTA-59305-no-rs	1	29889334	+	B	A	754	-0.011296445	0.055205773	0.041871123	0.837865633	NA	NA	NA	NA	0.841835894
BTB-00013460	1	29917811	+	B	A	754	-0.003670047	0.060455013	0.00368535	0.951592492	NA	NA	NA	NA	0.952792513
ARS-BFGL-NGS-14285	1	30024945	+	B	A	754	0.121401321	0.046200698	6.904778434	0.008596568	NA	NA	NA	NA	0.01039285
BTB-01490065	1	30224415	+	A	B	754	0.018197498	0.039755277	0.209524022	0.647140727	NA	NA	NA	NA	0.655324805
BTA-97531-no-rs	1	30333360	+	B	A	729	-0.077712397	0.044741642	3.016871199	0.082402303	NA	NA	NA	NA	0.0903023
BTB-01490270	1	30414871	+	A	B	754	0.086550385	0.095674606	0.818360462	0.365659965	NA	NA	NA	NA	0.37767926
BTA-18114-no-rs	1	30543596	+	A	B	754	0.013617454	0.103619883	0.017270529	0.895445137	NA	NA	NA	NA	0.898025763
ARS-BFGL-NGS-40158	1	30570926	+	B	A	754	-0.087407736	0.055783435	2.455213337	0.117135253	NA	NA	NA	NA	0.126506993
ARS-BFGL-BAC-11830	1	30606444	+	B	A	754	-0.053996181	0.045678078	1.39736686	0.237164942	NA	NA	NA	NA	0.249007375
BTB-01303393	1	30655372	+	B	A	754	0.026931352	0.052843758	0.259734071	0.61030291	NA	NA	NA	NA	0.619194573
BTB-01303334	1	30701874	+	B	A	754	-0.050731075	0.043926942	1.333786112	0.24813278	NA	NA	NA	NA	0.260066984
BTA-87372-no-rs	1	30724028	+	B	A	754	-0.027364346	0.09026116	0.091911175	0.761761408	NA	NA	NA	NA	0.767501877
BTB-00013894	1	30987508	+	A	B	754	0.020199679	0.045270112	0.199097502	0.655450305	NA	NA	NA	NA	0.663468823
BTB-00013847	1	31038475	+	B	A	754	0.039458796	0.101008343	0.152606546	0.696056791	NA	NA	NA	NA	0.70323795
BTA-110980-no-rs	1	31173269	+	B	A	754	-0.043241949	0.064209917	0.453530292	0.500663225	NA	NA	NA	NA	0.5113532
BTB-01653833	1	31206393	+	A	B	754	0.011512493	0.078404585	0.021560351	0.883262705	NA	NA	NA	NA	0.886140047
BTB-01653794	1	31239593	+	B	A	754	0.058479381	0.040317056	2.103913611	0.146922659	NA	NA	NA	NA	0.157218889
BTB-01335754	1	31269020	+	A	B	754	0.043443692	0.044806721	0.940084975	0.332255989	NA	NA	NA	NA	0.344395775
BTB-01335860	1	31325294	+	A	B	754	-0.013426567	0.054186435	0.061397233	0.804301031	NA	NA	NA	NA	0.809063153
Hapmap33671-BTA-153460	1	31407370	+	B	A	754	-0.07677425	0.059977137	1.638550006	0.200524529	NA	NA	NA	NA	0.211925461
ARS-BFGL-NGS-11623	1	31551425	+	B	A	753	-0.026388525	0.063924752	0.170408842	0.679748712	NA	NA	NA	NA	0.687271581
BTB-01843131	1	31659179	+	B	A	754	0.001724845	0.05139238	0.001126426	0.973226213	NA	NA	NA	NA	0.97389048
ARS-BFGL-NGS-80747	1	31700738	+	B	A	750	0.064179323	0.04182652	2.354435563	0.124927095	NA	NA	NA	NA	0.134566689
BTB-01955576	1	31815750	+	B	A	751	0.038306718	0.092780766	0.170464509	0.679699314	NA	NA	NA	NA	0.687223207
ARS-BFGL-NGS-64530	1	31840031	+	A	B	753	0.084404872	0.040911721	4.256371536	0.03910336	NA	NA	NA	NA	0.044231232
BTB-01755357	1	31870106	+	A	B	754	-0.065979592	0.041817954	2.489394292	0.114615828	NA	NA	NA	NA	0.123896612
BTB-02018681	1	31923335	+	A	B	754	-0.003625418	0.103619883	0.001224137	0.972089573	NA	NA	NA	NA	0.972782019
Hapmap43017-BTA-69173	1	32036293	+	B	A	750	-0.124723678	0.15379843	0.657648779	0.417391242	NA	NA	NA	NA	0.429044309
ARS-BFGL-NGS-1179	1	32115552	+	B	A	754	-0.021510335	0.100720399	0.045609936	0.830886429	NA	NA	NA	NA	0.83502261
BTB-00014500	1	32207504	+	A	B	754	0.064432359	0.098084014	0.431530609	0.511238856	NA	NA	NA	NA	0.52177881
Hapmap38175-BTA-69177	1	32309198	+	A	B	754	0.13879543	0.093735216	2.19252607	0.138681711	NA	NA	NA	NA	0.148748072
Hapmap52004-BTA-69178	1	32340451	+	B	A	754	0.064432359	0.098084014	0.431530609	0.511238856	NA	NA	NA	NA	0.52177881
BTB-00014686	1	32411801	+	B	A	754	0.064432359	0.098084014	0.431530609	0.511238856	NA	NA	NA	NA	0.52177881
BTB-00014722	1	32449976	+	B	A	754	-0.02435717	0.05806202	0.175982453	0.674848836	NA	NA	NA	NA	0.682472989
BTB-00014850	1	32509969	+	B	A	754	0.045430226	0.053698746	0.71575024	0.397541455	NA	NA	NA	NA	0.40935877
BTB-00014929	1	32558213	+	B	A	753	0.165828659	0.070044594	5.604926594	0.017910045	NA	NA	NA	NA	0.020959483
BTB-00015102	1	32598751	+	B	A	754	-0.020269039	0.042569112	0.226713381	0.633971589	NA	NA	NA	NA	0.642413695
BTA-69182-no-rs	1	32640760	+	B	A	753	0.535771224	0.135744891	15.5780029	7.92E-05	NA	NA	NA	NA	0.000118631
BTB-00015164	1	32700496	+	A	B	745	0.062727821	0.090024071	0.485515513	0.485934581	NA	NA	NA	NA	0.496823904
Hapmap40138-BTA-69192	1	32781614	+	A	B	754	-0.054264161	0.041371165	1.720404928	0.18964093	NA	NA	NA	NA	0.20086607
ARS-BFGL-NGS-19127	1	32883377	+	A	B	754	0.080227371	0.06566323	1.492796587	0.22178306	NA	NA	NA	NA	0.233466663
BTB-00016647	1	32905173	+	B	A	754	0.040404822	0.043220928	0.873933162	0.349868739	NA	NA	NA	NA	0.36195735
BTA-69212-no-rs	1	32961952	+	A	B	754	0.051965972	0.061376077	0.716869106	0.397172823	NA	NA	NA	NA	0.40899292
Hapmap32679-BTA-69218	1	33004440	+	A	B	754	-0.017011878	0.041417478	0.168708588	0.681262086	NA	NA	NA	NA	0.68875354
BTB-00015961	1	33068789	+	A	B	754	-0.008874753	0.051959934	0.029172613	0.864381092	NA	NA	NA	NA	0.867715655
BTB-00016058	1	33098389	+	B	A	754	-0.150533195	0.15644838	0.925811181	0.335953758	NA	NA	NA	NA	0.348085177
Hapmap48855-BTA-69221	1	33125906	+	B	A	754	0.042122964	0.09169209	0.211044535	0.645949937	NA	NA	NA	NA	0.65415757
BTB-00901823	1	33284142	+	B	A	754	0.009716733	0.108868367	0.007965941	0.928881544	NA	NA	NA	NA	0.930642147
BTB-00901868	1	33305018	+	B	A	754	-0.068856467	0.050854663	1.833276215	0.175741065	NA	NA	NA	NA	0.186708077
BTB-00901957	1	33343019	+	B	A	749	-0.096376981	0.081131641	1.411127045	0.234869388	NA	NA	NA	NA	0.246690402
BTB-00902072	1	33376191	+	A	B	754	-0.065404614	0.100720399	0.42167893	0.516100478	NA	NA	NA	NA	0.526569603
BTB-00902144	1	33407744	+	A	B	754	0.02344722	0.077059965	0.092581687	0.760920379	NA	NA	NA	NA	0.766679865
ARS-BFGL-NGS-45064	1	33487311	+	B	A	750	-0.069134584	0.099818327	0.479700453	0.488558031	NA	NA	NA	NA	0.499412684
Hapmap43403-BTA-91448	1	33535419	+	B	A	754	-0.051971317	0.073430468	0.500927461	0.479092887	NA	NA	NA	NA	0.490070872
BTA-91456-no-rs	1	33593708	+	A	B	754	0.049720209	0.047366901	1.101833424	0.293864096	NA	NA	NA	NA	0.306010014
Hapmap34824-BES10_Contig592_452	1	33641578	+	A	B	754	0.07312324	0.052623612	1.930854482	0.164664991	NA	NA	NA	NA	0.175397118
BTA-60805-no-rs	1	33752708	+	A	B	754	0.066079335	0.05361871	1.518793045	0.217802233	NA	NA	NA	NA	0.229438683
BTB-00929993	1	33806073	+	B	A	753	0.097903361	0.153721321	0.405627121	0.524197392	NA	NA	NA	NA	0.534546016
Hapmap55373-rs29027574	1	33933829	+	A	B	754	-0.09259478	0.075813254	1.491704288	0.221952218	NA	NA	NA	NA	0.233637768
BTB-00930093	1	33970922	+	A	B	754	-0.058972424	0.040409318	2.129780834	0.14446141	NA	NA	NA	NA	0.154690906
BTB-00930215	1	33995685	+	B	A	754	0.047610971	0.049057672	0.941890017	0.331792251	NA	NA	NA	NA	0.343932995
BTB-00930351	1	34033754	+	A	B	754	0.007487175	0.041606162	0.032383265	0.857189067	NA	NA	NA	NA	0.860696841
Hapmap49364-BTA-89353	1	34076119	+	B	A	751	-0.016971869	0.136475175	0.015465075	0.901031308	NA	NA	NA	NA	0.903475474
BTB-01965833	1	34179096	+	B	A	754	0.013502198	0.080928243	0.02783612	0.867494683	NA	NA	NA	NA	0.870754091
Hapmap43629-BTA-60810	1	34240957	+	B	A	754	-0.035887443	0.065902869	0.296535285	0.586062683	NA	NA	NA	NA	0.595394417
BTB-01211075	1	34304788	+	B	A	754	0.106575873	0.133878229	0.633720679	0.42599382	NA	NA	NA	NA	0.43756719
Hapmap43823-BTA-27227	1	34362750	+	A	B	754	0.027120934	0.089537425	0.091748734	0.761965663	NA	NA	NA	NA	0.767701511
BTB-01890914	1	34386012	+	B	A	754	0.067378935	0.14160541	0.226406343	0.63420137	NA	NA	NA	NA	0.64263902
UA-IFASA-4161	1	34407892	+	A	B	754	-0.007660942	0.05786362	0.017528838	0.89467067	NA	NA	NA	NA	0.897270195
BTB-01210899	1	34450639	+	B	A	753	-0.030593301	0.0699881	0.191075174	0.662023262	NA	NA	NA	NA	0.669909365
ARS-BFGL-BAC-12481	1	34492226	+	B	A	754	-0.056523534	0.078325638	0.520775726	0.470510967	NA	NA	NA	NA	0.481596507
BTB-00017000	1	34515637	+	B	A	754	0.063877439	0.046276664	1.905333031	0.167482596	NA	NA	NA	NA	0.178277056
BTA-111131-no-rs	1	34584932	+	B	A	753	0.019632187	0.05985191	0.107592342	0.742902048	NA	NA	NA	NA	0.749065622
BTB-01210806	1	34635120	+	B	A	754	-0.012895377	0.173484947	0.005525155	0.940746701	NA	NA	NA	NA	0.942214722
BTA-111133-no-rs	1	34734151	+	A	B	754	0.105841921	0.08155555	1.684257113	0.194359741	NA	NA	NA	NA	0.205663828
ARS-BFGL-NGS-100434	1	34864497	+	A	B	754	0.092858045	0.198077552	0.219770073	0.639215167	NA	NA	NA	NA	0.647555187
BTB-00016701	1	34934516	+	B	A	754	0.078957741	0.101708475	0.602663853	0.437563447	NA	NA	NA	NA	0.449021899
ARS-BFGL-NGS-28489	1	34970709	+	B	A	749	0.01398996	0.10577374	0.01749352	0.894776215	NA	NA	NA	NA	0.897373165
DPI-55	1	35014129	+	A	B	754	0.859303125	0.162613419	27.92415362	1.26E-07	NA	NA	NA	NA	2.56E-07
Hapmap32018-BTA-123851	1	35157504	+	A	B	754	-0.013263581	0.050831542	0.068085558	0.794144874	NA	NA	NA	NA	0.799143342
BTB-00016898	1	35314693	+	B	A	753	0.002986702	0.04416546	0.004573181	0.946083917	NA	NA	NA	NA	0.947420114
BTB-00016906	1	35367693	+	A	B	754	0.087527305	0.086553609	1.022625811	0.311896968	NA	NA	NA	NA	0.324058976
ARS-BFGL-NGS-60721	1	35406392	+	A	B	754	-0.005496177	0.043117001	0.016248917	0.898567436	NA	NA	NA	NA	0.901071819
Hapmap24792-BTA-123860	1	35561495	+	A	B	754	-0.006152766	0.04019448	0.023431921	0.878339219	NA	NA	NA	NA	0.881336111
DPI-2	1	35604177	+	B	A	754	0.088549557	0.077063917	1.320293937	0.250539305	NA	NA	NA	NA	0.262491371
BTA-79199-no-rs	1	35631308	+	A	B	754	0.062336505	0.086705868	0.516877841	0.472176553	NA	NA	NA	NA	0.483241543
ARS-BFGL-BAC-837	1	35692760	+	A	B	754	-0.036077408	0.052487625	0.47245104	0.491861732	NA	NA	NA	NA	0.502672204
BTB-00017157	1	35812530	+	A	B	753	-0.122205084	0.103210621	1.401941089	0.236398839	NA	NA	NA	NA	0.248234211
Hapmap40144-BTA-79228	1	35892692	+	A	B	754	0.024798579	0.085517215	0.084090413	0.771828884	NA	NA	NA	NA	0.777340676
ARS-BFGL-NGS-116830	1	35923613	+	B	A	754	-0.057571506	0.064824041	0.788756537	0.374476386	NA	NA	NA	NA	0.386447866
Hapmap41641-BTA-79222	1	35952652	+	A	B	754	-0.000691634	0.063245521	0.00011959	0.991274748	NA	NA	NA	NA	0.991491295
BTB-00017988	1	35993477	+	B	A	754	-0.028632295	0.051020695	0.314934029	0.574668133	NA	NA	NA	NA	0.584199105
ARS-BFGL-NGS-110234	1	36036600	+	A	B	754	-0.022133234	0.045261203	0.239131932	0.624833784	NA	NA	NA	NA	0.633451671
ARS-BFGL-BAC-4996	1	36059447	+	B	A	754	-0.065626138	0.047522272	1.907037799	0.167292676	NA	NA	NA	NA	0.178082992
Hapmap57330-rs29009759	1	36086641	+	B	A	754	0.095814767	0.084517181	1.285212348	0.256932132	NA	NA	NA	NA	0.268927801
BTB-00017697	1	36181744	+	A	B	753	0.036746347	0.092739913	0.156998312	0.69193527	NA	NA	NA	NA	0.699203442
ARS-BFGL-NGS-116207	1	36239709	+	B	A	754	0.107495324	0.09169209	1.374407144	0.241056116	NA	NA	NA	NA	0.252933086
Hapmap50474-BTA-79209	1	36267086	+	A	B	753	0.028377877	0.046490677	0.372587309	0.54159733	NA	NA	NA	NA	0.551676639
BTB-00017422	1	36293997	+	A	B	754	0.112302827	0.083211703	1.82143031	0.177143117	NA	NA	NA	NA	0.188137964
ARS-BFGL-NGS-44057	1	36636902	+	B	A	754	-0.024145909	0.067283599	0.128786013	0.719694077	NA	NA	NA	NA	0.726368096
Hapmap49369-BTA-89952	1	36824286	+	B	A	754	0.015100174	0.052199123	0.08368305	0.772366942	NA	NA	NA	NA	0.77786646
BTA-111760-no-rs	1	37017145	+	B	A	754	0.051932945	0.089801993	0.334436722	0.563058191	NA	NA	NA	NA	0.572786868
DPI-28	1	37046480	+	B	A	754	0.002462105	0.041217426	0.003568218	0.952367045	NA	NA	NA	NA	0.953547909
Hapmap46343-BTA-111768	1	37117597	+	B	A	754	0.004364209	0.063894262	0.004665384	0.945543944	NA	NA	NA	NA	0.946893484
ARS-BFGL-NGS-84905	1	37209389	+	A	B	754	-0.004145318	0.046485675	0.007952018	0.92894356	NA	NA	NA	NA	0.930702636
BTA-120277-no-rs	1	37245658	+	B	A	754	0.030542263	0.09026116	0.114498713	0.735079418	NA	NA	NA	NA	0.741416355
BTA-89302-no-rs	1	37289127	+	B	A	754	-0.034227694	0.042293493	0.654950032	0.418348454	NA	NA	NA	NA	0.429992901
ARS-BFGL-NGS-12168	1	37321005	+	A	B	754	-0.002768387	0.049898511	0.00307807	0.955755777	NA	NA	NA	NA	0.956852804
Hapmap39875-BTA-97144	1	37385708	+	B	A	754	0.062273881	0.046529971	1.791209152	0.180778909	NA	NA	NA	NA	0.19184402
Hapmap29197-BTA-97143	1	37430753	+	A	B	754	-0.014109991	0.040670188	0.120365241	0.728638694	NA	NA	NA	NA	0.735117383
Hapmap42111-BTA-122184	1	37500892	+	B	A	754	0.080123985	0.05057369	2.510012019	0.113125069	NA	NA	NA	NA	0.122350995
Hapmap25605-BTA-155012	1	37633970	+	B	A	754	0.05315399	0.058196631	0.834211254	0.361057621	NA	NA	NA	NA	0.37309932
ARS-BFGL-NGS-53463	1	37677212	+	B	A	744	-0.028184439	0.101711977	0.076784683	0.781702944	NA	NA	NA	NA	0.786988665
ARS-BFGL-NGS-100005	1	37862758	+	B	A	751	-0.019389796	0.063899181	0.092078002	0.761551844	NA	NA	NA	NA	0.767297052
ARS-BFGL-NGS-103535	1	38054226	+	B	A	744	5.26E-05	0.055384097	9.00E-07	0.99924289	NA	NA	NA	NA	0.999261681
BTA-115317-no-rs	1	38098101	+	B	A	754	-0.006297368	0.053992419	0.013603559	0.907149858	NA	NA	NA	NA	0.90944429
ARS-BFGL-NGS-85768	1	38307976	+	A	B	754	0.00900914	0.045076709	0.039944988	0.841588181	NA	NA	NA	NA	0.845469692
ARS-BFGL-BAC-15722	1	38565905	+	B	A	750	0.038425613	0.042970504	0.799651416	0.371197611	NA	NA	NA	NA	0.383187615
ARS-BFGL-NGS-97815	1	38624975	+	B	A	752	-0.006269622	0.042153198	0.022121864	0.881763369	NA	NA	NA	NA	0.88467714
Hapmap33732-BTA-160835	1	38748703	+	B	A	754	-0.041803972	0.043681296	0.915891576	0.338556028	NA	NA	NA	NA	0.35068079
BTA-109574-no-rs	1	38811666	+	A	B	732	-0.067844398	0.069752918	0.946026355	0.330732821	NA	NA	NA	NA	0.342875676
ARS-BFGL-NGS-26011	1	38908284	+	B	A	754	-0.006119495	0.044796628	0.018661242	0.891342109	NA	NA	NA	NA	0.894022807
ARS-BFGL-NGS-84347	1	39083240	+	A	B	754	-0.012095426	0.043252681	0.078201711	0.779749351	NA	NA	NA	NA	0.785079937
ARS-BFGL-BAC-11946	1	39232695	+	A	B	754	-0.042864249	0.046645647	0.844438803	0.358130349	NA	NA	NA	NA	0.370185365
Hapmap47738-BTA-79246	1	39259346	+	B	A	754	-0.002745524	0.119269085	0.000529901	0.981634658	NA	NA	NA	NA	0.982090396
ARS-BFGL-BAC-12579	1	39339779	+	A	B	754	-0.078313021	0.070078114	1.248829499	0.263776154	NA	NA	NA	NA	0.27581247
Hapmap27571-BTA-123885	1	39500943	+	A	B	754	0.0726183	0.075113866	0.934656262	0.333655914	NA	NA	NA	NA	0.345792684
ARS-BFGL-NGS-107020	1	39572166	+	A	B	754	-0.01771805	0.04027236	0.193560929	0.659969266	NA	NA	NA	NA	0.667896884
Hapmap51428-BTA-26864	1	39595785	+	B	A	754	0.02087727	0.053315188	0.153336499	0.695367056	NA	NA	NA	NA	0.702562806
BTB-00018760	1	39653311	+	A	B	754	-0.017085804	0.0760419	0.050485299	0.822220958	NA	NA	NA	NA	0.826562257
Hapmap38790-BTA-87413	1	39692931	+	B	A	754	0.048159128	0.053142656	0.821241159	0.36481753	NA	NA	NA	NA	0.376841059
ARS-BFGL-BAC-13195	1	39754319	+	A	B	754	-0.036110407	0.079119603	0.208303504	0.648100362	NA	NA	NA	NA	0.656265428
BTB-01806368	1	39779727	+	B	A	754	-0.039933857	0.057150225	0.488254903	0.484706787	NA	NA	NA	NA	0.495612208
BTB-00018513	1	39840805	+	B	A	754	-0.01813656	0.079685815	0.05180215	0.819956554	NA	NA	NA	NA	0.824351284
ARS-BFGL-NGS-20360	1	39877948	+	A	B	754	0.080983088	0.043532292	3.460713067	0.062843208	NA	NA	NA	NA	0.069658051
BTB-00018431	1	39902902	+	B	A	745	-0.056845777	0.118531327	0.230001213	0.631522929	NA	NA	NA	NA	0.640012406
BTB-00018408	1	39922217	+	A	B	754	-0.001354972	0.050950319	0.00070724	0.978783568	NA	NA	NA	NA	0.979310026
BTB-01249999	1	40046179	+	B	A	754	0.105585747	0.060331393	3.062837086	0.080101697	NA	NA	NA	NA	0.087885249
BTA-117821-no-rs	1	40078462	+	B	A	750	0.07903544	0.061796297	1.635757236	0.200908588	NA	NA	NA	NA	0.212315322
BTA-122545-no-rs	1	40110845	+	B	A	754	0.067732726	0.055458078	1.491651901	0.221960335	NA	NA	NA	NA	0.233645978
Hapmap51160-BTA-117818	1	40169491	+	A	B	754	0.099075217	0.09169209	1.167525354	0.279910298	NA	NA	NA	NA	0.292018884
ARS-BFGL-NGS-86662	1	40206017	+	B	A	754	4.43E-05	0.057068811	6.04E-07	0.999380042	NA	NA	NA	NA	0.999395429
ARS-BFGL-BAC-13216	1	40258896	+	B	A	754	0.048565681	0.066854785	0.527708358	0.46757191	NA	NA	NA	NA	0.47869333
ARS-BFGL-NGS-110537	1	40300907	+	B	A	754	0.492810065	0.139540036	12.47272876	0.000412936	NA	NA	NA	NA	0.000573131
BTB-01250420	1	40353369	+	A	B	754	0.82915428	0.187002871	19.65957602	9.25E-06	NA	NA	NA	NA	1.53E-05
Hapmap45471-BTA-117823	1	40379850	+	A	B	754	0.022617027	0.06423393	0.123977258	0.724760235	NA	NA	NA	NA	0.731323843
BTB-01250478	1	40395870	+	A	B	754	0.060477245	0.055016272	1.208374837	0.27165422	NA	NA	NA	NA	0.28372986
ARS-BFGL-NGS-111921	1	40427450	+	B	A	754	-0.050740972	0.110707625	0.21006926	0.646713124	NA	NA	NA	NA	0.654905666
BTB-01952363	1	40465985	+	B	A	754	0.127733854	0.068238138	3.503948324	0.061222705	NA	NA	NA	NA	0.06793696
BTA-111731-no-rs	1	40495849	+	B	A	754	-0.066604874	0.06127924	1.181368224	0.277077628	NA	NA	NA	NA	0.289175844
ARS-BFGL-NGS-32825	1	40540792	+	B	A	754	0.038199119	0.040007131	0.911657853	0.339674924	NA	NA	NA	NA	0.35179663
BTB-01462455	1	40589118	+	B	A	754	0.001737679	0.041284395	0.001771606	0.966426592	NA	NA	NA	NA	0.967259388
Hapmap34927-BES7_Contig453_1164	1	40621580	+	A	B	754	0.035353819	0.0624378	0.320610304	0.571241105	NA	NA	NA	NA	0.580831002
Hapmap38709-BTA-88324	1	40656841	+	B	A	750	-0.16501664	0.093362284	3.124010924	0.077146674	NA	NA	NA	NA	0.084776586
BTB-01555269	1	40794773	+	B	A	754	-0.013089177	0.041198395	0.100940184	0.750704281	NA	NA	NA	NA	0.756693675
BTB-01555328	1	40830066	+	B	A	754	-0.012242621	0.040740358	0.090302371	0.763793105	NA	NA	NA	NA	0.769487578
ARS-BFGL-NGS-104431	1	40854754	+	A	B	754	-0.000689359	0.042477578	0.000263373	0.98705188	NA	NA	NA	NA	0.987373216
ARS-BFGL-NGS-45335	1	40879690	+	A	B	754	0.036440193	0.086705868	0.176629959	0.674285542	NA	NA	NA	NA	0.681921296
Hapmap32424-BTA-95573	1	40967217	+	A	B	754	-0.003259794	0.056495832	0.003329258	0.953987816	NA	NA	NA	NA	0.955128587
BTB-01135743	1	41067306	+	A	B	754	-0.07769278	0.053055888	2.144342524	0.143096328	NA	NA	NA	NA	0.153288114
Hapmap23514-BTA-150593	1	41089334	+	A	B	754	-0.119641728	0.091909176	1.694523562	0.193005736	NA	NA	NA	NA	0.204287603
Hapmap47786-BTA-95575	1	41191350	+	B	A	754	0.044025028	0.045918913	0.919212839	0.33768174	NA	NA	NA	NA	0.349808809
Hapmap33740-BTA-95578	1	41288098	+	B	A	754	-0.040218916	0.047169036	0.727020617	0.393850631	NA	NA	NA	NA	0.405695343
BTA-95584-no-rs	1	41315418	+	B	A	754	-0.010564022	0.042257613	0.062495492	0.802594321	NA	NA	NA	NA	0.807396272
Hapmap38486-BTA-30602	1	41379300	+	B	A	754	-0.029375607	0.065356477	0.202020955	0.653094511	NA	NA	NA	NA	0.661160177
Hapmap38103-BTA-28646	1	41417336	+	B	A	754	-0.072140114	0.097132596	0.551599236	0.457664983	NA	NA	NA	NA	0.46890366
BTB-01848824	1	41465449	+	A	B	747	-0.044231471	0.063385599	0.486946846	0.485292417	NA	NA	NA	NA	0.496190169
BTA-122159-no-rs	1	41490266	+	A	B	754	-0.073321316	0.097461636	0.5659696	0.45186495	NA	NA	NA	NA	0.463169582
ARS-BFGL-NGS-106725	1	41577955	+	B	A	754	0.063507285	0.042654035	2.216801722	0.136515604	NA	NA	NA	NA	0.146518438
Hapmap54599-rs29019617	1	41608221	+	B	A	754	0.028702139	0.093735216	0.093761155	0.759448996	NA	NA	NA	NA	0.76524172
ARS-BFGL-NGS-23369	1	41639553	+	A	B	749	0.02365022	0.044974681	0.276524875	0.598988036	NA	NA	NA	NA	0.608087785
ARS-BFGL-NGS-118356	1	41732937	+	B	A	754	-0.015617624	0.040056982	0.152010462	0.696621445	NA	NA	NA	NA	0.703790649
ARS-BFGL-NGS-63816	1	41756440	+	B	A	754	-0.006233457	0.040655966	0.023507656	0.8781443	NA	NA	NA	NA	0.88114592
Hapmap48210-BTA-120730	1	41834501	+	B	A	754	0.01789222	0.072103332	0.061576896	0.804020731	NA	NA	NA	NA	0.808789397
BTB-00019290	1	41870746	+	A	B	754	-0.080088199	0.061755862	1.681824483	0.194682198	NA	NA	NA	NA	0.205991525
ARS-BFGL-NGS-106432	1	41893320	+	A	B	754	-0.089339757	0.044421087	4.04493142	0.044304179	NA	NA	NA	NA	0.049845808
ARS-BFGL-BAC-15157	1	41913980	+	A	B	754	-0.000267961	0.075564295	1.26E-05	0.997170599	NA	NA	NA	NA	0.997240823
BTB-00019496	1	41999570	+	A	B	748	0.049102308	0.05391129	0.829553426	0.362401692	NA	NA	NA	NA	0.374437033
Hapmap39522-BTA-89675	1	42074611	+	B	A	724	0.031407328	0.056361822	0.310521681	0.577360238	NA	NA	NA	NA	0.586844594
BTB-01708786	1	42142033	+	A	B	754	0.037231599	0.076532548	0.236663369	0.62662646	NA	NA	NA	NA	0.635210078
ARS-BFGL-NGS-56548	1	42190693	+	A	B	754	0.023273864	0.084757983	0.075400767	0.783629713	NA	NA	NA	NA	0.788871121
BTA-104608-no-rs	1	42295681	+	B	A	754	0.026313292	0.088474396	0.088453525	0.766152462	NA	NA	NA	NA	0.771793423
BTB-01567958	1	42370661	+	B	A	754	-0.009030583	0.052876915	0.02916751	0.864392839	NA	NA	NA	NA	0.867727119
ARS-BFGL-NGS-93346	1	42404391	+	B	A	753	0.073780831	0.050958858	2.096272346	0.147658743	NA	NA	NA	NA	0.157974622
BTA-27636-no-rs	1	42434198	+	A	B	754	-0.006180067	0.084387817	0.005363236	0.941619819	NA	NA	NA	NA	0.943066283
BTB-00019582	1	42493010	+	B	A	754	-0.057135938	0.061094315	0.874615405	0.34968073	NA	NA	NA	NA	0.361770036
ARS-BFGL-NGS-10059	1	42542346	+	B	A	754	-0.004260466	0.041865073	0.010356439	0.918941945	NA	NA	NA	NA	0.920947072
BTA-89689-no-rs	1	42570535	+	A	B	751	-0.08218596	0.073460627	1.251658931	0.263235867	NA	NA	NA	NA	0.275269196
BTB-00019705	1	42721268	+	A	B	754	0.021737171	0.050985184	0.181768254	0.669858014	NA	NA	NA	NA	0.677584652
BTB-00019788	1	42799445	+	A	B	731	0.047755476	0.095303929	0.251087301	0.616310514	NA	NA	NA	NA	0.625089862
BTB-01136210	1	42813943	+	A	B	754	-0.05509817	0.042471955	1.682944725	0.194533627	NA	NA	NA	NA	0.205840542
Hapmap23873-BTA-139450	1	42926817	+	B	A	754	0.030851496	0.047327953	0.424929644	0.514487441	NA	NA	NA	NA	0.524980194
ARS-BFGL-BAC-15804	1	42960837	+	B	A	754	0.022892529	0.072946444	0.098487088	0.753652798	NA	NA	NA	NA	0.759576048
BTB-00019912	1	43067020	+	B	A	754	0.078588974	0.041629423	3.563874864	0.059049745	NA	NA	NA	NA	0.065626206
Hapmap52536-rs29011297	1	43082466	+	A	B	754	-0.018822974	0.054793344	0.118010565	0.73120229	NA	NA	NA	NA	0.737624666
Hapmap46502-BTA-89692	1	43092980	+	B	A	754	0.05258512	0.059931318	0.769871222	0.380256894	NA	NA	NA	NA	0.392193614
ARS-BFGL-NGS-89857	1	43145332	+	A	B	754	-0.035595629	0.041806199	0.724956555	0.394522866	NA	NA	NA	NA	0.406362664
BTA-89698-no-rs	1	43181180	+	B	A	754	-0.069394231	0.095989003	0.522641358	0.469717124	NA	NA	NA	NA	0.480812404
Hapmap59911-rs29013984	1	43246545	+	A	B	754	-0.017517539	0.093735216	0.034925337	0.851752197	NA	NA	NA	NA	0.855390536
BTA-20952-no-rs	1	43271718	+	A	B	754	-0.172846408	0.192293776	0.807960745	0.368723845	NA	NA	NA	NA	0.380727246
BTA-89708-no-rs	1	43293171	+	A	B	754	0.061086133	0.080625626	0.57403592	0.448659592	NA	NA	NA	NA	0.4599998
BTB-00020263	1	43317853	+	B	A	752	-0.021363958	0.052932586	0.162898544	0.686501798	NA	NA	NA	NA	0.693884013
Hapmap47773-BTA-89713	1	43344918	+	A	B	754	0.022829009	0.040637629	0.315585765	0.574272593	NA	NA	NA	NA	0.58381039
BTB-00020648	1	43449434	+	A	B	754	-0.055804062	0.115485452	0.233494723	0.628944565	NA	NA	NA	NA	0.637483712
BTA-89719-no-rs	1	43471154	+	A	B	754	-0.042714491	0.039779983	1.152978702	0.28292647	NA	NA	NA	NA	0.295045045
ARS-BFGL-NGS-19097	1	43541278	+	A	B	754	-0.015882963	0.05508325	0.083142658	0.773082904	NA	NA	NA	NA	0.778566081
BTB-00161977	1	43598618	+	B	A	750	0.006563487	0.048500711	0.018313571	0.892352831	NA	NA	NA	NA	0.89500889
ARS-BFGL-NGS-118112	1	43670143	+	A	B	754	-0.022768319	0.040842547	0.310768003	0.57720929	NA	NA	NA	NA	0.586696268
Hapmap49368-BTA-89726	1	43735256	+	B	A	754	-0.014104752	0.061230869	0.05306279	0.817816999	NA	NA	NA	NA	0.822262148
Hapmap28225-BTA-123915	1	43800144	+	A	B	754	-0.011903619	0.059259085	0.040350429	0.840796971	NA	NA	NA	NA	0.844697359
ARS-BFGL-NGS-118317	1	43932562	+	A	B	754	-0.006786924	0.09169209	0.00547876	0.940995548	NA	NA	NA	NA	0.942457425
Hapmap57419-rs29025772	1	43989116	+	B	A	754	-0.021314397	0.093209033	0.052291378	0.819123018	NA	NA	NA	NA	0.823537398
ARS-BFGL-NGS-57355	1	44118691	+	A	B	740	0.111115082	0.051973242	4.570738758	0.032522537	NA	NA	NA	NA	0.037081406
BTB-00021247	1	44143107	+	B	A	754	-0.094474659	0.055463233	2.901484844	0.088497998	NA	NA	NA	NA	0.09669378
BTA-15338-no-rs	1	44593858	+	A	B	754	0.025820077	0.067476408	0.146423623	0.701976772	NA	NA	NA	NA	0.709032195
ARS-BFGL-NGS-99002	1	44623201	+	B	A	754	-0.041108583	0.054693483	0.564928981	0.45228107	NA	NA	NA	NA	0.463581038
BTA-86397-no-rs	1	44643255	+	B	A	754	0.038766015	0.048663392	0.634596361	0.425674334	NA	NA	NA	NA	0.437250753
ARS-BFGL-NGS-4086	1	44692942	+	A	B	753	-0.006626654	0.053937579	0.015094046	0.90221968	NA	NA	NA	NA	0.904634785
ARS-BFGL-NGS-73542	1	44752791	+	B	A	754	0.136765001	0.11580594	1.394724012	0.237608944	NA	NA	NA	NA	0.24945543
ARS-BFGL-NGS-19721	1	44776759	+	B	A	754	0.131800301	0.09319942	1.999891247	0.157310494	NA	NA	NA	NA	0.16787125
ARS-BFGL-NGS-99064	1	44813737	+	A	B	754	-0.024811493	0.039790042	0.388827537	0.532916343	NA	NA	NA	NA	0.543131749
ARS-BFGL-NGS-101788	1	44862308	+	B	A	751	-0.190035084	0.159205866	1.424785361	0.232617359	NA	NA	NA	NA	0.244416597
BTA-105868-no-rs	1	44883531	+	B	A	754	-0.279594033	0.165564504	2.851814906	0.091270849	NA	NA	NA	NA	0.099595346
BTB-01585499	1	44922334	+	B	A	754	0.004334156	0.093479388	0.002149698	0.963019467	NA	NA	NA	NA	0.963936666
ARS-BFGL-NGS-90894	1	44985808	+	B	A	754	-0.069875256	0.051438148	1.845339119	0.174326457	NA	NA	NA	NA	0.185264963
ARS-BFGL-NGS-76717	1	45038244	+	A	B	718	-0.003197171	0.072182118	0.00196188	0.964670762	NA	NA	NA	NA	0.965547058
BTA-21519-no-rs	1	45214460	+	A	B	749	0.003880929	0.061053864	0.004040593	0.949316079	NA	NA	NA	NA	0.950572389
ARS-BFGL-NGS-31349	1	45423220	+	B	A	754	0.048209269	0.165997224	0.084345019	0.771493308	NA	NA	NA	NA	0.777012753
BTA-95285-no-rs	1	45452593	+	B	A	744	-0.060460525	0.08287207	0.53226444	0.465656395	NA	NA	NA	NA	0.476800932
BTB-01462237	1	45546359	+	B	A	754	-0.045642442	0.082869944	0.303349759	0.581790004	NA	NA	NA	NA	0.591197038
ARS-BFGL-NGS-68706	1	45569587	+	B	A	754	-0.036568564	0.048514456	0.568163679	0.450989546	NA	NA	NA	NA	0.462303956
ARS-BFGL-NGS-113748	1	45592209	+	B	A	754	-0.075280762	0.169611991	0.196994868	0.657157515	NA	NA	NA	NA	0.665141762
Hapmap38803-BTA-104250	1	45614604	+	B	A	754	-0.010206612	0.042463275	0.057774509	0.810048638	NA	NA	NA	NA	0.814676298
ARS-BFGL-NGS-119382	1	45657940	+	A	B	754	0.096844497	0.085906616	1.270856946	0.259605979	NA	NA	NA	NA	0.271618259
ARS-BFGL-NGS-10512	1	45804182	+	B	A	754	-0.016278543	0.043732027	0.138558076	0.709718709	NA	NA	NA	NA	0.716608393
BTA-90373-no-rs	1	45864540	+	A	B	754	-0.060280771	0.09427222	0.408874595	0.52254127	NA	NA	NA	NA	0.532914795
BTB-01786029	1	46201490	+	B	A	754	-0.003272628	0.04002518	0.00668539	0.934834196	NA	NA	NA	NA	0.936448099
BTA-89822-no-rs	1	46223040	+	A	B	752	-0.059240017	0.094340225	0.394308858	0.530043134	NA	NA	NA	NA	0.54030283
ARS-BFGL-NGS-114234	1	46283541	+	A	B	754	-0.009529935	0.040449543	0.05550763	0.813742628	NA	NA	NA	NA	0.81828361
ARS-BFGL-NGS-67684	1	46620571	+	A	B	754	0.024367334	0.052140125	0.218409688	0.640254337	NA	NA	NA	NA	0.648574022
BTB-00468476	1	46675519	+	A	B	754	0.018666822	0.064437404	0.083919848	0.772053999	NA	NA	NA	NA	0.777560657
BTB-01608930	1	46778649	+	A	B	754	-0.003429828	0.049032335	0.004893048	0.9442332	NA	NA	NA	NA	0.945615121
Hapmap39710-BTA-108633	1	47011181	+	B	A	754	0.021389133	0.0452545	0.223389532	0.636469313	NA	NA	NA	NA	0.6448629
Hapmap54262-rs29018839	1	47102513	+	B	A	752	0.007041146	0.042868748	0.026977708	0.86953519	NA	NA	NA	NA	0.872745291
ARS-BFGL-NGS-41577	1	47123160	+	A	B	754	-0.013126926	0.041315719	0.100947469	0.750695583	NA	NA	NA	NA	0.756685172
Hapmap40153-BTA-99041	1	47296021	+	A	B	754	-0.116413569	0.090679926	1.648105049	0.19921704	NA	NA	NA	NA	0.210598016
ARS-BFGL-BAC-24524	1	47389301	+	B	A	754	-0.081325166	0.08646208	0.884705167	0.346916202	NA	NA	NA	NA	0.359015363
Hapmap55429-rs29012753	1	47417243	+	A	B	754	-0.039698148	0.056808426	0.488331766	0.484672411	NA	NA	NA	NA	0.495578282
BTB-02090792	1	47445935	+	B	A	754	-0.013340642	0.044047732	0.091728938	0.761990569	NA	NA	NA	NA	0.767725853
BTB-01572184	1	47524118	+	B	A	754	-0.02027581	0.046535082	0.189843384	0.663046999	NA	NA	NA	NA	0.670912365
Hapmap43751-BTA-104783	1	47552065	+	A	B	754	-0.023858618	0.05150924	0.214545919	0.643227454	NA	NA	NA	NA	0.651488773
Hapmap27626-BTA-155536	1	47637704	+	B	A	754	-0.080445773	0.068030588	1.398292427	0.237009683	NA	NA	NA	NA	0.248850692
BTB-01967977	1	47669197	+	B	A	754	-0.088083403	0.069427995	1.60960354	0.204547541	NA	NA	NA	NA	0.216007943
Hapmap42068-BTA-111564	1	47745480	+	B	A	754	-0.060136689	0.05601265	1.152674772	0.282989925	NA	NA	NA	NA	0.295108699
Hapmap32121-BTA-156159	1	47771799	+	A	B	754	8.20E-05	0.043127472	3.61E-06	0.998483574	NA	NA	NA	NA	0.998521211
BTB-01202377	1	47807494	+	B	A	754	-0.089888751	0.080762293	1.238777796	0.265706732	NA	NA	NA	NA	0.277753413
BTA-122400-no-rs	1	47831916	+	B	A	753	-0.081914215	0.067821779	1.45874775	0.227129472	NA	NA	NA	NA	0.238872419
Hapmap60003-rs29024905	1	47856002	+	A	B	754	-0.079623614	0.067629117	1.386169488	0.239053048	NA	NA	NA	NA	0.250912515
Hapmap27230-BTA-162491	1	47973478	+	B	A	754	-0.010262883	0.045946211	0.049892972	0.823249615	NA	NA	NA	NA	0.827566618
ARS-BFGL-NGS-73983	1	48105788	+	A	B	754	-0.06189057	0.093462642	0.438503294	0.507845738	NA	NA	NA	NA	0.518434436
ARS-BFGL-BAC-16973	1	48130491	+	B	A	752	-0.023485744	0.055106925	0.181633636	0.669973062	NA	NA	NA	NA	0.677697345
Hapmap49948-BTA-29490	1	48181287	+	A	B	754	-0.06338294	0.095104136	0.444166649	0.505118217	NA	NA	NA	NA	0.515745682
BTB-00021776	1	48394374	+	B	A	754	0.008600714	0.040229358	0.045707007	0.830709287	NA	NA	NA	NA	0.834849671
Hapmap59092-rs29024583	1	48425887	+	A	B	754	0.002457002	0.073549982	0.001115953	0.97335092	NA	NA	NA	NA	0.974012095
ARS-BFGL-NGS-41264	1	48523202	+	B	A	754	0.030165953	0.043415947	0.482764754	0.487172658	NA	NA	NA	NA	0.498045666
BTB-01645280	1	48701612	+	B	A	754	0.069770901	0.156036738	0.199937815	0.654771045	NA	NA	NA	NA	0.662803174
Hapmap26719-BTA-151471	1	48772543	+	A	B	754	-0.001703492	0.040858807	0.001738237	0.966744099	NA	NA	NA	NA	0.967569027
Hapmap50572-BTA-113037	1	48866528	+	A	B	754	0.003506286	0.063920177	0.003008977	0.956254669	NA	NA	NA	NA	0.95733935
ARS-BFGL-NGS-49634	1	48971016	+	A	B	754	0.038121989	0.08031128	0.225319105	0.635016575	NA	NA	NA	NA	0.643438406
BTA-113021-no-rs	1	49230292	+	A	B	754	0.009778246	0.057456463	0.028963038	0.864864408	NA	NA	NA	NA	0.868187311
BTB-01077379	1	49279500	+	B	A	754	-0.017854382	0.071473677	0.062401838	0.802739237	NA	NA	NA	NA	0.807537808
BTB-01077261	1	49341658	+	B	A	754	-0.003488199	0.058910038	0.003506097	0.952783011	NA	NA	NA	NA	0.953953586
Hapmap57446-rs29023998	1	49393074	+	B	A	754	-0.038098101	0.057751663	0.43518875	0.509453829	NA	NA	NA	NA	0.520019498
BTB-01077007	1	49532893	+	B	A	753	-0.069668352	0.128954886	0.29187404	0.589022097	NA	NA	NA	NA	0.598301267
Hapmap50221-BTA-112986	1	49578738	+	A	B	754	-0.050114589	0.127363308	0.154824498	0.693966881	NA	NA	NA	NA	0.701192216
Hapmap32123-BTA-156557	1	49618441	+	A	B	738	-0.02195447	0.052103797	0.177544471	0.673492031	NA	NA	NA	NA	0.681144115
BTB-01615915	1	49734575	+	B	A	753	0.121885819	0.053188623	5.251324558	0.021930071	NA	NA	NA	NA	0.025436954
Hapmap33052-BTA-154887	1	49765653	+	B	A	754	0.107270722	0.089087634	1.449864963	0.228549622	NA	NA	NA	NA	0.240307579
ARS-BFGL-NGS-98459	1	50077376	+	B	A	754	-0.042233289	0.120170947	0.12351248	0.72525571	NA	NA	NA	NA	0.731808488
BTB-00132601	1	50111414	+	B	A	754	0.027698071	0.061569625	0.202379275	0.652807179	NA	NA	NA	NA	0.660878584
ARS-BFGL-BAC-15402	1	50191130	+	B	A	754	-0.039191199	0.042071457	0.867764718	0.351574873	NA	NA	NA	NA	0.363657035
BTB-01699628	1	50230596	+	B	A	746	-0.084612127	0.121382799	0.485904515	0.485759917	NA	NA	NA	NA	0.496651535
Hapmap24476-BTA-130730	1	50291207	+	A	B	754	-0.044252353	0.074433485	0.353456544	0.552162956	NA	NA	NA	NA	0.562072109
Hapmap41715-BTA-100026	1	50320575	+	A	B	754	-0.03140687	0.094820401	0.109709877	0.740474678	NA	NA	NA	NA	0.746692185
Hapmap30497-BTA-123949	1	50359829	+	A	B	754	-0.017478657	0.046636887	0.140461402	0.707822746	NA	NA	NA	NA	0.714753154
BTB-00022097	1	50410352	+	A	B	754	0.02783348	0.073337916	0.144038274	0.704298974	NA	NA	NA	NA	0.711304837
BTB-00022142	1	50434457	+	B	A	754	-0.004839666	0.093735216	0.002665785	0.958822526	NA	NA	NA	NA	0.959843649
BTB-01165120	1	50465233	+	B	A	754	-0.01903386	0.09427222	0.040764888	0.839992428	NA	NA	NA	NA	0.843912005
Hapmap29401-BTA-152822	1	50621585	+	B	A	752	-0.04040684	0.094815711	0.181613932	0.669989906	NA	NA	NA	NA	0.677713844
ARS-BFGL-NGS-103521	1	50993685	+	B	A	754	-0.007196269	0.056958404	0.015962434	0.899460794	NA	NA	NA	NA	0.901943348
ARS-BFGL-NGS-101533	1	51033230	+	B	A	754	-0.01517738	0.05026988	0.091154463	0.762714593	NA	NA	NA	NA	0.768433492
ARS-BFGL-NGS-6521	1	51169451	+	A	B	754	-0.035274873	0.043160408	0.667974437	0.413758703	NA	NA	NA	NA	0.425443907
Hapmap42747-BTA-97910	1	51258380	+	A	B	754	0.030592509	0.046002844	0.442242852	0.506041908	NA	NA	NA	NA	0.516656286
BTB-01661970	1	51403723	+	A	B	754	-0.013262195	0.043698847	0.092106623	0.761515911	NA	NA	NA	NA	0.767261932
ARS-BFGL-NGS-80227	1	51598998	+	B	A	754	-0.020216092	0.067996972	0.08839247	0.766230831	NA	NA	NA	NA	0.771870013
BTB-01303321	1	51654778	+	A	B	754	-0.035361072	0.09653581	0.134175729	0.71414119	NA	NA	NA	NA	0.72093555
BTA-100070-no-rs	1	51687463	+	B	A	754	-0.071384834	0.09427222	0.573382497	0.448917924	NA	NA	NA	NA	0.460255289
BTA-07486-rs29027151	1	51768647	+	A	B	754	0.030897457	0.148441533	0.043324605	0.835115257	NA	NA	NA	NA	0.839150978
Hapmap54644-rs29022483	1	51845103	+	B	A	751	-0.06273051	0.055871572	1.260595812	0.261538342	NA	NA	NA	NA	0.273562041
BTB-00023322	1	51994611	+	A	B	754	-0.021959335	0.052604592	0.174257327	0.676355574	NA	NA	NA	NA	0.683948652
ARS-BFGL-NGS-26781	1	52135065	+	A	B	754	-0.01931574	0.094820401	0.041497233	0.838581146	NA	NA	NA	NA	0.842534361
Hapmap23148-BTA-123974	1	52251694	+	A	B	754	-0.017947682	0.051415102	0.121852742	0.727033664	NA	NA	NA	NA	0.733547536
UA-IFASA-5103	1	52306846	+	A	B	754	0.038651662	0.045991816	0.706277277	0.400682443	NA	NA	NA	NA	0.41247565
BTB-01743557	1	52430945	+	A	B	754	0.004753368	0.082387734	0.003328723	0.953991505	NA	NA	NA	NA	0.955132185
ARS-BFGL-NGS-17305	1	52493772	+	B	A	751	0.03622979	0.05245428	0.477056461	0.489758653	NA	NA	NA	NA	0.500597317
Hapmap42392-BTA-100065	1	52537365	+	B	A	754	0.037653121	0.05237438	0.516849574	0.472188667	NA	NA	NA	NA	0.483253506
ARS-BFGL-NGS-112553	1	52644883	+	B	A	754	-0.041264218	0.043165876	0.913831529	0.339099841	NA	NA	NA	NA	0.351223133
BTA-100060-no-rs	1	52676405	+	B	A	753	0.038514953	0.053042828	0.527236406	0.467771055	NA	NA	NA	NA	0.478890059
Hapmap47522-BTA-120738	1	52748123	+	A	B	754	0.13439873	0.104390879	1.657544588	0.197935175	NA	NA	NA	NA	0.209296283
BTA-100058-no-rs	1	52870293	+	B	A	754	0.003514975	0.058005487	0.00367203	0.951679943	NA	NA	NA	NA	0.952877801
BTB-00026002	1	52874728	+	B	A	754	-0.004074079	0.042869734	0.009031446	0.924287886	NA	NA	NA	NA	0.926161568
Hapmap33710-BTA-110763	1	52915041	+	B	A	754	-0.037382492	0.047669476	0.614972544	0.432921679	NA	NA	NA	NA	0.444427283
ARS-BFGL-NGS-76469	1	52979497	+	B	A	754	-0.024204423	0.041812273	0.335105771	0.56266798	NA	NA	NA	NA	0.572403207
ARS-BFGL-NGS-89588	1	52984945	+	B	A	754	0.02197391	0.0486843	0.203721479	0.651733597	NA	NA	NA	NA	0.659826424
ARS-BFGL-NGS-78259	1	53064069	+	A	B	754	-0.013481599	0.043973395	0.093994588	0.759158992	NA	NA	NA	NA	0.764958262
Hapmap24136-BTA-124014	1	53084847	+	A	B	754	-0.067874045	0.042498107	2.550752306	0.110241751	NA	NA	NA	NA	0.119359331
Hapmap47502-BTA-110302	1	53270356	+	A	B	754	0.031478723	0.04875419	0.416879288	0.51849834	NA	NA	NA	NA	0.528932107
ARS-BFGL-NGS-100189	1	53296440	+	A	B	754	0.032982431	0.070543649	0.218599663	0.640108983	NA	NA	NA	NA	0.648431514
BTB-00025322	1	53364989	+	B	A	754	-0.022752158	0.04846364	0.220400776	0.638734716	NA	NA	NA	NA	0.647084126
BTB-00025197	1	53388440	+	A	B	754	-0.006887719	0.053613886	0.016504269	0.897777875	NA	NA	NA	NA	0.900301545
ARS-BFGL-BAC-18388	1	53489802	+	B	A	753	-0.016923601	0.08300956	0.041565148	0.838450929	NA	NA	NA	NA	0.842407247
BTB-00025135	1	53528573	+	B	A	754	-0.035742782	0.047887832	0.557091272	0.455434593	NA	NA	NA	NA	0.466698872
Hapmap47174-BTA-110289	1	53551656	+	B	A	754	0.010323832	0.057102741	0.032686461	0.856529293	NA	NA	NA	NA	0.860052929
BTA-110282-no-rs	1	53582877	+	B	A	754	0.043318543	0.053167294	0.663832607	0.415210141	NA	NA	NA	NA	0.426882613
ARS-BFGL-NGS-18743	1	53630189	+	B	A	754	0.008011863	0.056358548	0.020209123	0.886954577	NA	NA	NA	NA	0.889742133
Hapmap41428-BTA-110280	1	53679183	+	A	B	750	-0.045021454	0.059453229	0.573440213	0.448895097	NA	NA	NA	NA	0.460232713
BTB-00025053	1	53706235	+	B	A	754	0.039872247	0.080762293	0.243738503	0.621518915	NA	NA	NA	NA	0.630199888
Hapmap50557-BTA-10774	1	53931588	+	A	B	746	-0.021734968	0.059491843	0.133475994	0.714854888	NA	NA	NA	NA	0.721633821
Hapmap53221-rs29019635	1	53968516	+	B	A	754	-0.036658009	0.058148403	0.397431391	0.528418784	NA	NA	NA	NA	0.53870335
Hapmap48975-BTA-99363	1	54032055	+	B	A	754	-0.081218987	0.137568096	0.348561713	0.554928441	NA	NA	NA	NA	0.564792259
ARS-BFGL-BAC-20881	1	54052439	+	A	B	754	-0.111784034	0.101708475	1.20793973	0.271740537	NA	NA	NA	NA	0.283816565
BTB-00026752	1	54102324	+	B	A	753	-0.043768891	0.10547876	0.172187275	0.678175178	NA	NA	NA	NA	0.685730645
Hapmap38807-BTA-110324	1	54317344	+	B	A	754	-0.033557204	0.043956977	0.582795115	0.445218806	NA	NA	NA	NA	0.456596503
ARS-BFGL-NGS-111929	1	54342104	+	A	B	754	0.018555699	0.053073465	0.122236176	0.726621719	NA	NA	NA	NA	0.733144611
ARS-BFGL-NGS-40967	1	54371655	+	B	A	754	-0.027416308	0.075404152	0.132198777	0.716163077	NA	NA	NA	NA	0.722913702
UA-IFASA-7275	1	54390349	+	B	A	754	0.058845726	0.057623206	1.042881615	0.30715223	NA	NA	NA	NA	0.31931338
ARS-BFGL-NGS-24057	1	54501549	+	A	B	754	-0.017236153	0.063955157	0.072632255	0.78754208	NA	NA	NA	NA	0.792693314
ARS-BFGL-NGS-114712	1	54556914	+	B	A	754	-0.009334185	0.049903741	0.034985377	0.851626304	NA	NA	NA	NA	0.855267662
BTB-01044365	1	54625163	+	A	B	754	-0.015809561	0.09653581	0.026820243	0.869913097	NA	NA	NA	NA	0.873114062
BTA-30265-no-rs	1	54646465	+	B	A	754	-0.113004741	0.119269085	0.897713085	0.343395658	NA	NA	NA	NA	0.355506375
Hapmap49009-BTA-107212	1	54690810	+	B	A	754	-0.043162734	0.048852039	0.780643036	0.376944549	NA	NA	NA	NA	0.388901513
BTB-01712147	1	54844550	+	A	B	754	-0.06373604	0.070140969	0.825708275	0.363516469	NA	NA	NA	NA	0.37554642
BTB-01315615	1	54873112	+	B	A	749	-0.044528654	0.043886291	1.029488211	0.310278902	NA	NA	NA	NA	0.322440882
ARS-BFGL-NGS-37379	1	54901166	+	A	B	742	0.035853871	0.075529993	0.225337373	0.635002858	NA	NA	NA	NA	0.643424956
ARS-BFGL-NGS-86970	1	54988164	+	B	A	753	-0.012764273	0.096565201	0.017472332	0.894839588	NA	NA	NA	NA	0.897434992
Hapmap47540-BTA-21819	1	55107953	+	A	B	754	-0.007738297	0.097132596	0.006346887	0.936501824	NA	NA	NA	NA	0.938074598
Hapmap39813-BTA-21834	1	55150553	+	B	A	754	-0.087468798	0.040411526	4.684851453	0.030429694	NA	NA	NA	NA	0.034795395
Hapmap51652-BTA-89898	1	55259756	+	B	A	754	0.109551566	0.177648034	0.380291284	0.537447387	NA	NA	NA	NA	0.547592182
BTB-01131103	1	55288120	+	B	A	754	-0.056299513	0.049116903	1.313854655	0.251697933	NA	NA	NA	NA	0.263658313
BTB-01131178	1	55359042	+	A	B	753	0.152124563	0.169581898	0.804710564	0.36968871	NA	NA	NA	NA	0.381686945
ARS-BFGL-BAC-32896	1	55444187	+	B	A	749	0.108016707	0.177917746	0.368589814	0.543773946	NA	NA	NA	NA	0.553818601
BTB-01914655	1	55544288	+	B	A	754	0.109551566	0.177648034	0.380291284	0.537447387	NA	NA	NA	NA	0.547592182
Hapmap33225-BTA-151395	1	55995337	+	A	B	754	-0.000615319	0.045080565	0.000186304	0.989109757	NA	NA	NA	NA	0.989380029
ARS-BFGL-NGS-39684	1	56084928	+	B	A	754	-0.033345507	0.043385332	0.590729697	0.442137088	NA	NA	NA	NA	0.453547737
Hapmap43173-BTA-120253	1	56193336	+	B	A	751	0.150226604	0.059251297	6.428327225	0.011231431	NA	NA	NA	NA	0.013417647
ARS-BFGL-NGS-87494	1	56505444	+	A	B	754	-0.057874158	0.040289571	2.063403124	0.150872897	NA	NA	NA	NA	0.16127293
BTA-25876-no-rs	1	56551196	+	B	A	754	0.034684798	0.049377285	0.493428168	0.482402049	NA	NA	NA	NA	0.493337469
ARS-BFGL-NGS-31315	1	56648072	+	B	A	754	-0.063075732	0.084893021	0.552052814	0.457480126	NA	NA	NA	NA	0.468720937
BTA-25809-no-rs	1	56669858	+	B	A	754	-0.001092084	0.043077692	0.000642698	0.979774602	NA	NA	NA	NA	0.980276479
ARS-BFGL-NGS-111138	1	56817352	+	B	A	754	0.058067332	0.082966543	0.489843951	0.483996922	NA	NA	NA	NA	0.494911614
ARS-BFGL-NGS-59270	1	56901848	+	B	A	754	0.026543269	0.041283104	0.413393972	0.520251867	NA	NA	NA	NA	0.530659601
ARS-BFGL-NGS-15221	1	56983259	+	B	A	754	0.019913966	0.083426443	0.056978114	0.811337528	NA	NA	NA	NA	0.815934968
Hapmap39218-BTA-25795	1	57141557	+	B	A	736	-0.010459706	0.086575462	0.014596521	0.903836727	NA	NA	NA	NA	0.906212272
ARS-BFGL-NGS-38890	1	57143016	+	A	B	754	0.041903198	0.042809913	0.958088548	0.327668937	NA	NA	NA	NA	0.339817292
ARS-BFGL-NGS-89	1	57170980	+	B	A	753	0.031765533	0.051075282	0.386803814	0.533984255	NA	NA	NA	NA	0.544183104
ARS-BFGL-NGS-18996	1	57238377	+	A	B	754	-0.013108996	0.046224238	0.080426538	0.776720209	NA	NA	NA	NA	0.782120229
Hapmap59481-rs29019616	1	57341049	+	B	A	754	0.012563594	0.041388677	0.092143497	0.761469627	NA	NA	NA	NA	0.767216695
Hapmap44594-BTA-25389	1	57426987	+	B	A	754	-0.023811677	0.041645316	0.32692463	0.567475614	NA	NA	NA	NA	0.577129711
BTA-25403-no-rs	1	57590207	+	A	B	754	0.014306256	0.068553404	0.043550579	0.834691999	NA	NA	NA	NA	0.838737786
ARS-BFGL-NGS-34519	1	57623335	+	B	A	754	0.019777562	0.054186435	0.133218451	0.715118104	NA	NA	NA	NA	0.721891344
Hapmap38147-BTA-25404	1	57660748	+	A	B	754	-0.021340813	0.040574402	0.276641727	0.598910844	NA	NA	NA	NA	0.608011996
ARS-BFGL-NGS-102073	1	57692535	+	B	A	754	0.04991298	0.045097284	1.224972186	0.268387061	NA	NA	NA	NA	0.280447344
Hapmap55498-ss46527080	1	57752344	+	A	B	754	-0.015864245	0.118940851	0.017790032	0.893893431	NA	NA	NA	NA	0.896511918
BTA-25421-no-rs	1	57812704	+	B	A	731	-0.053556481	0.06859781	0.609541883	0.434960352	NA	NA	NA	NA	0.446445418
ARS-BFGL-NGS-109258	1	57890954	+	B	A	754	-0.045272411	0.047514398	0.907855632	0.340684024	NA	NA	NA	NA	0.352802875
ARS-BFGL-NGS-112451	1	57913747	+	B	A	754	0.129341817	0.068297543	3.586474613	0.058251696	NA	NA	NA	NA	0.064776687
ARS-BFGL-NGS-87988	1	57941195	+	B	A	754	-0.023650485	0.040997022	0.332793996	0.564018495	NA	NA	NA	NA	0.573731028
Hapmap50295-BTA-25892	1	58210936	+	B	A	754	-0.110571021	0.077063917	2.058640374	0.151345157	NA	NA	NA	NA	0.161757333
ARS-BFGL-NGS-109846	1	58402388	+	A	B	754	-0.046700794	0.059444111	0.617207006	0.432087077	NA	NA	NA	NA	0.443601012
ARS-BFGL-NGS-40337	1	58444431	+	B	A	754	-0.029389965	0.1391662	0.044599562	0.832742069	NA	NA	NA	NA	0.836834196
ARS-BFGL-NGS-63947	1	58668639	+	B	A	749	-0.150599715	0.120833916	1.553354563	0.212640899	NA	NA	NA	NA	0.22421234
Hapmap36459-SCAFFOLD9563_462	1	58695977	+	B	A	754	-0.051861786	0.066996161	0.59923213	0.438871153	NA	NA	NA	NA	0.450316073
Hapmap23307-BTA-124083	1	58722694	+	A	B	754	0.034254022	0.04753583	0.51925534	0.471159506	NA	NA	NA	NA	0.482237063
ARS-BFGL-NGS-103637	1	58760778	+	A	B	753	-0.029286867	0.043344793	0.456532778	0.499248857	NA	NA	NA	NA	0.509958467
Hapmap47450-BTA-96948	1	59071436	+	B	A	754	0.127575742	0.071149613	3.215075067	0.072962845	NA	NA	NA	NA	0.080367033
BTA-31615-no-rs	1	59337004	+	A	B	754	0.05345334	0.046642143	1.313386987	0.251782337	NA	NA	NA	NA	0.263743316
ARS-USMARC-Parent-DQ404150-rs29012530	1	59409838	+	A	B	754	0.141908227	0.082387734	2.966811988	0.08498919	NA	NA	NA	NA	0.093016923
UA-IFASA-2167	1	59409838	+	A	B	753	0.140307918	0.08278463	2.872532399	0.090102991	NA	NA	NA	NA	0.098373706
UA-IFASA-2169	1	59435634	+	B	A	754	-0.009144055	0.042979675	0.045263844	0.831519616	NA	NA	NA	NA	0.83564077
Hapmap34104-BES10_Contig701_1260	1	59509438	+	A	B	754	0.049045936	0.198077552	0.061310596	0.804436354	NA	NA	NA	NA	0.809195315
Hapmap28737-BTA-124074	1	59535729	+	A	B	754	-0.029434812	0.040517139	0.527770357	0.467545759	NA	NA	NA	NA	0.478667496
BTB-01868157	1	59590958	+	A	B	754	-0.120359032	0.198077552	0.369221388	0.543428985	NA	NA	NA	NA	0.553479146
Hapmap40924-BTA-21991	1	59614492	+	B	A	754	-0.033094943	0.040601752	0.664406262	0.415008663	NA	NA	NA	NA	0.426682912
BTB-00028383	1	59796999	+	A	B	754	-0.000600263	0.187002871	1.03E-05	0.997438864	NA	NA	NA	NA	0.99750243
BTB-00028484	1	59852828	+	B	A	754	-0.003530268	0.044422601	0.006315496	0.936658719	NA	NA	NA	NA	0.938227623
BTB-00028647	1	60008528	+	B	A	754	0.051934104	0.169611991	0.093754513	0.759457254	NA	NA	NA	NA	0.765249792
BTA-31629-no-rs	1	60041626	+	A	B	749	-0.037199712	0.091388541	0.165689759	0.683971214	NA	NA	NA	NA	0.691406279
Hapmap31065-BTA-123406	1	60140981	+	B	A	754	-0.031309166	0.153629404	0.041533095	0.838512371	NA	NA	NA	NA	0.842467225
BTA-31638-no-rs	1	60187594	+	B	A	754	-0.064885482	0.041983968	2.388515703	0.122229634	NA	NA	NA	NA	0.131778743
ARS-BFGL-NGS-110620	1	60231667	+	A	B	754	0.766444922	0.159437202	23.10907564	1.53E-06	NA	NA	NA	NA	2.76E-06
Hapmap46976-BTA-31645	1	60285264	+	A	B	754	-0.051153914	0.177648034	0.08291573	0.773384311	NA	NA	NA	NA	0.778860607
BTB-00028937	1	60321156	+	A	B	754	0.011525844	0.059924117	0.036994927	0.847475375	NA	NA	NA	NA	0.851216185
Hapmap59475-rs29014975	1	60411957	+	B	A	754	0.040188039	0.078404585	0.262730635	0.608250348	NA	NA	NA	NA	0.617180096
ARS-BFGL-NGS-115239	1	60477492	+	A	B	754	0.056444385	0.041303165	1.867561095	0.171754672	NA	NA	NA	NA	0.182640251
BTB-01413909	1	60562020	+	B	A	754	-0.059220406	0.052322978	1.281025748	0.257708402	NA	NA	NA	NA	0.269708991
BTB-02009342	1	60753573	+	B	A	751	-0.004005675	0.086841984	0.00212761	0.963209806	NA	NA	NA	NA	0.96412229
BTA-23353-no-rs	1	60787763	+	A	B	754	-0.104673186	0.094280359	1.232617791	0.266898543	NA	NA	NA	NA	0.278951385
ARS-BFGL-NGS-117152	1	60822626	+	A	B	754	-0.104673186	0.094280359	1.232617791	0.266898543	NA	NA	NA	NA	0.278951385
UA-IFASA-7336	1	60862725	+	B	A	754	-0.021694932	0.04992159	0.188859909	0.663867204	NA	NA	NA	NA	0.671715934
UA-IFASA-5504	1	60889674	+	B	A	754	0.038976268	0.056940264	0.468556064	0.493652198	NA	NA	NA	NA	0.504438485
ARS-BFGL-NGS-63954	1	60930420	+	B	A	754	-0.010846729	0.041917358	0.066959132	0.795816852	NA	NA	NA	NA	0.800776524
ARS-BFGL-NGS-30543	1	60983992	+	B	A	754	-0.028578209	0.050488607	0.320393152	0.571371471	NA	NA	NA	NA	0.580959134
BTB-00029666	1	61026239	+	A	B	754	-0.040496376	0.050107246	0.653177569	0.418978901	NA	NA	NA	NA	0.430617637
Hapmap42177-BTA-31679	1	61125554	+	B	A	751	-0.035256863	0.050327889	0.490760853	0.483588102	NA	NA	NA	NA	0.49450812
ARS-BFGL-NGS-58051	1	61155727	+	B	A	754	-0.034250857	0.119269085	0.082468311	0.773979887	NA	NA	NA	NA	0.779442579
Hapmap35167-VSWCP1D5775A_scf01	1	61189139	+	A	B	754	-0.047465487	0.04103366	1.338059344	0.247376497	NA	NA	NA	NA	0.259304922
ARS-BFGL-NGS-107624	1	61228131	+	B	A	754	-0.03753419	0.050034763	0.562743383	0.453156999	NA	NA	NA	NA	0.464447114
BTB-00030270	1	61259392	+	B	A	753	-0.094905843	0.053309264	3.16942532	0.075028842	NA	NA	NA	NA	0.082545724
ARS-BFGL-NGS-3821	1	61286751	+	A	B	754	-0.072355356	0.096323876	0.56425247	0.452551914	NA	NA	NA	NA	0.46384884
BTB-02006134	1	61357379	+	B	A	753	-0.019062448	0.049850383	0.146224576	0.702169717	NA	NA	NA	NA	0.709221027
Hapmap59735-rs29016420	1	61381912	+	B	A	725	0.071535443	0.128604421	0.309407438	0.578044033	NA	NA	NA	NA	0.587516504
ARS-BFGL-BAC-20015	1	61450475	+	A	B	754	0.009067693	0.087216876	0.010809176	0.917195389	NA	NA	NA	NA	0.919243422
ARS-BFGL-NGS-14821	1	61469035	+	B	A	754	0.009067693	0.087216876	0.010809176	0.917195389	NA	NA	NA	NA	0.919243422
Hapmap48293-BTA-32595	1	61508119	+	A	B	754	0.087851422	0.165997224	0.280088928	0.596642936	NA	NA	NA	NA	0.605785235
BTB-00031129	1	61530474	+	B	A	754	-0.046440568	0.055342101	0.704180131	0.401382664	NA	NA	NA	NA	0.413170399
BTA-92181-no-rs	1	61540639	+	B	A	754	-0.046440568	0.055342101	0.704180131	0.401382664	NA	NA	NA	NA	0.413170399
BTB-00030962	1	61652849	+	B	A	754	0.039817087	0.042671047	0.870707658	0.350759474	NA	NA	NA	NA	0.362844749
Hapmap38402-BTA-32592	1	61681629	+	A	B	754	-0.0083746	0.042842126	0.038210802	0.845020453	NA	NA	NA	NA	0.848819985
BTA-31690-no-rs	1	61777879	+	B	A	754	0.072597235	0.041166433	3.109951995	0.077815254	NA	NA	NA	NA	0.085480337
BTB-00030699	1	61806466	+	A	B	754	-0.010382226	0.05787345	0.032182682	0.857627302	NA	NA	NA	NA	0.861124538
ARS-BFGL-NGS-27164	1	61832670	+	A	B	754	-0.046119585	0.044487076	1.07473914	0.299877434	NA	NA	NA	NA	0.312032628
BTB-00030560	1	61900596	+	A	B	754	0.037193923	0.06127924	0.368397968	0.54387881	NA	NA	NA	NA	0.553921791
Hapmap53538-rs29018897	1	61936456	+	A	B	754	-0.057418302	0.041374528	1.925903755	0.165207292	NA	NA	NA	NA	0.175951557
ARS-BFGL-NGS-2189	1	61996164	+	A	B	754	0.080476863	0.187002871	0.185201941	0.666940369	NA	NA	NA	NA	0.674726595
BTA-103663-no-rs	1	62124386	+	A	B	754	0.00361109	0.046540412	0.006020272	0.938153868	NA	NA	NA	NA	0.939685884
ARS-BFGL-NGS-40229	1	62184184	+	B	A	754	0.069195815	0.068418892	1.022839734	0.311846362	NA	NA	NA	NA	0.324008373
BTB-02071091	1	62251590	+	B	A	754	0.01294841	0.04462953	0.084175994	0.771716025	NA	NA	NA	NA	0.777230391
Hapmap33719-BTA-153081	1	62303320	+	B	A	754	-0.014399414	0.04208207	0.117083427	0.732219532	NA	NA	NA	NA	0.738619524
Hapmap42400-BTA-102731	1	62344691	+	A	B	754	0.027810614	0.042203965	0.434224823	0.50992314	NA	NA	NA	NA	0.520482063
ARS-BFGL-NGS-91410	1	62420424	+	B	A	747	-0.033194988	0.067841129	0.239419153	0.624625948	NA	NA	NA	NA	0.633247801
Hapmap23096-BTA-159937	1	62585258	+	A	B	754	-0.073641177	0.046215712	2.538996734	0.111065338	NA	NA	NA	NA	0.120214171
BTB-01806856	1	62607089	+	A	B	754	-0.046854224	0.052142114	0.80745851	0.368872711	NA	NA	NA	NA	0.38087532
Hapmap38640-BTA-92406	1	62742180	+	B	A	754	-0.056931278	0.049371569	1.32968268	0.248861677	NA	NA	NA	NA	0.260801376
BTA-32620-no-rs	1	62765705	+	A	B	741	-0.044804386	0.053323864	0.705988854	0.40077864	NA	NA	NA	NA	0.412571097
BTB-00031535	1	62842581	+	A	B	754	-0.094729163	0.040056982	5.592563687	0.018036879	NA	NA	NA	NA	0.021101362
ARS-BFGL-NGS-42248	1	62873964	+	B	A	754	-0.01941905	0.192293776	0.010198246	0.919561282	NA	NA	NA	NA	0.92155119
ARS-BFGL-NGS-102719	1	62909449	+	B	A	754	-0.034458627	0.076035732	0.205381101	0.650411992	NA	NA	NA	NA	0.658531143
ARS-BFGL-NGS-115080	1	62968592	+	A	B	754	0.01237531	0.040183552	0.094845244	0.758105502	NA	NA	NA	NA	0.763928539
ARS-BFGL-NGS-114995	1	62998921	+	A	B	754	-0.037021504	0.198077552	0.034933138	0.851735833	NA	NA	NA	NA	0.855374565
BTB-01665387	1	63061634	+	B	A	754	0.012833946	0.043331756	0.087721861	0.767093564	NA	NA	NA	NA	0.772713151
ARS-BFGL-NGS-14335	1	63098616	+	B	A	754	-0.036877409	0.057746051	0.407827239	0.523074378	NA	NA	NA	NA	0.533439902
BTB-00031464	1	63103375	+	A	B	744	0.005362248	0.115800383	0.002144242	0.96306639	NA	NA	NA	NA	0.963982427
BTB-01506507	1	63127376	+	B	A	748	-0.049304785	0.178100968	0.07663825	0.781905928	NA	NA	NA	NA	0.787186984
ARS-BFGL-NGS-106011	1	63159279	+	B	A	754	0.038108568	0.04007253	0.904381648	0.341609541	NA	NA	NA	NA	0.353725692
BTB-01285049	1	63199096	+	B	A	754	-0.083175269	0.045157886	3.392510635	0.065493153	NA	NA	NA	NA	0.072468632
ARS-BFGL-NGS-112682	1	63235795	+	B	A	754	-0.053010855	0.130489367	0.165036257	0.684561456	NA	NA	NA	NA	0.691984209
BTB-01285245	1	63277846	+	A	B	753	0.035343753	0.041194751	0.736108023	0.390910477	NA	NA	NA	NA	0.402776285
ARS-BFGL-NGS-4583	1	63421529	+	B	A	754	-0.033872723	0.057732547	0.344237976	0.557393137	NA	NA	NA	NA	0.567216278
BTA-32633-no-rs	1	63445511	+	A	B	754	-0.092720436	0.061196212	2.295629798	0.129738577	NA	NA	NA	NA	0.139533893
Hapmap49061-BTA-122268	1	63742577	+	A	B	754	0.05301876	0.058133979	0.831761913	0.361763548	NA	NA	NA	NA	0.373801926
ARS-BFGL-NGS-44433	1	63799085	+	B	A	754	-0.012974664	0.067558456	0.036883561	0.84770231	NA	NA	NA	NA	0.851437687
Hapmap44333-BTA-104611	1	63825188	+	A	B	754	0.0368616	0.044252809	0.693851741	0.404857343	NA	NA	NA	NA	0.416617394
ARS-BFGL-NGS-105436	1	63951419	+	A	B	754	0.085579734	0.105181858	0.662003361	0.415853571	NA	NA	NA	NA	0.427520353
ARS-BFGL-NGS-3132	1	64031787	+	A	B	754	0.024225613	0.048578542	0.24869129	0.617998091	NA	NA	NA	NA	0.626745666
BTB-00640138	1	64077996	+	A	B	754	0.027874997	0.042738036	0.42540299	0.514253295	NA	NA	NA	NA	0.524749468
BTB-00639971	1	64145803	+	B	A	754	0.022544113	0.114723424	0.03861554	0.844212281	NA	NA	NA	NA	0.848031129
BTB-01687826	1	64276370	+	B	A	752	-0.056696695	0.042359645	1.791475415	0.180746502	NA	NA	NA	NA	0.191810998
BTB-01687859	1	64301934	+	B	A	753	-0.002913252	0.056799257	0.002630698	0.959094177	NA	NA	NA	NA	0.960108575
BTB-00639914	1	64322900	+	A	B	754	-0.046630596	0.041795242	1.244767465	0.264554221	NA	NA	NA	NA	0.276594772
Hapmap51521-BTA-92920	1	64407671	+	A	B	754	0.013525125	0.049311542	0.075229017	0.783870155	NA	NA	NA	NA	0.789106029
ARS-BFGL-NGS-31791	1	64445959	+	A	B	753	0.037211065	0.046832834	0.631310953	0.426874855	NA	NA	NA	NA	0.438439783
ARS-BFGL-NGS-27619	1	64474719	+	A	B	754	-0.026937788	0.061373083	0.192649549	0.660720509	NA	NA	NA	NA	0.668632957
BTB-00450945	1	64501909	+	A	B	754	-0.012560878	0.050295263	0.062371443	0.802786293	NA	NA	NA	NA	0.807583767
BTB-00450962	1	64525174	+	B	A	754	-0.012560878	0.050295263	0.062371443	0.802786293	NA	NA	NA	NA	0.807583767
UA-IFASA-9174	1	64592861	+	B	A	753	-0.052718361	0.146113194	0.130180197	0.718245277	NA	NA	NA	NA	0.724950764
BTB-00451094	1	64629383	+	A	B	754	0.015531488	0.048984442	0.100533263	0.751190633	NA	NA	NA	NA	0.757169129
ARS-BFGL-NGS-71757	1	64766940	+	B	A	754	0.008122126	0.114723424	0.005012279	0.943558962	NA	NA	NA	NA	0.944957538
BTB-00033090	1	64788160	+	B	A	754	0.009703464	0.042458979	0.052229336	0.819228496	NA	NA	NA	NA	0.823640391
Hapmap31536-BTA-34573	1	64817535	+	B	A	754	-0.01657554	0.085006157	0.03802197	0.84539903	NA	NA	NA	NA	0.849189511
BTB-00026837	1	64990681	+	B	A	754	0.000523242	0.182139006	8.25E-06	0.997707872	NA	NA	NA	NA	0.997764761
Hapmap31713-BTA-124020	1	65025357	+	A	B	754	-0.041850775	0.048778221	0.736130984	0.390903088	NA	NA	NA	NA	0.402768948
ARS-BFGL-NGS-33635	1	65082461	+	A	B	754	0.005406254	0.040095676	0.018180165	0.892743249	NA	NA	NA	NA	0.895389788
BTB-00027047	1	65103965	+	B	A	754	-0.069261108	0.043641053	2.51876949	0.112498339	NA	NA	NA	NA	0.121700968
BTB-00027056	1	65126749	+	A	B	754	-0.013286437	0.059148672	0.050457658	0.82226882	NA	NA	NA	NA	0.826608989
BTA-15412-no-rs	1	65171617	+	B	A	754	-0.055717198	0.054687833	1.037999404	0.308287214	NA	NA	NA	NA	0.320448784
Hapmap45865-BTA-15414	1	65203417	+	A	B	754	-0.045701138	0.041845684	1.192758979	0.274773743	NA	NA	NA	NA	0.286862808
ARS-BFGL-NGS-112600	1	65226899	+	A	B	754	-0.065153328	0.040999328	2.525339315	0.11203068	NA	NA	NA	NA	0.121215833
ARS-BFGL-NGS-36873	1	65252905	+	B	A	754	-0.062179302	0.041458947	2.249340223	0.133671385	NA	NA	NA	NA	0.143588767
BTB-00027149	1	65276480	+	A	B	754	0.069665366	0.040922561	2.898065742	0.088685913	NA	NA	NA	NA	0.09689053
BTB-00027298	1	65433706	+	A	B	754	-0.001648681	0.110707625	0.000221778	0.988118176	NA	NA	NA	NA	0.988413054
BTB-00027332	1	65466612	+	A	B	754	0.070143038	0.040761392	2.961223097	0.085283406	NA	NA	NA	NA	0.093325459
BTB-00027405	1	65495613	+	A	B	754	0.002134306	0.086156765	0.000613669	0.980236543	NA	NA	NA	NA	0.980726962
Hapmap42852-BTA-15416	1	65522044	+	B	A	754	0.002134306	0.086156765	0.000613669	0.980236543	NA	NA	NA	NA	0.980726962
BTB-00027409	1	65556352	+	B	A	754	0.008821383	0.128895605	0.004683787	0.945436814	NA	NA	NA	NA	0.946789001
Hapmap32539-BTA-124026	1	65580210	+	A	B	754	0.009512389	0.04021082	0.055962018	0.812995885	NA	NA	NA	NA	0.817554405
Hapmap55251-rs29014781	1	65624310	+	B	A	754	-0.033940676	0.089490205	0.143843408	0.704489651	NA	NA	NA	NA	0.711491439
BTA-15421-no-rs	1	65663517	+	B	A	725	-0.07005003	0.097096552	0.520485983	0.470634449	NA	NA	NA	NA	0.481718472
BTB-00027516	1	65769328	+	A	B	754	-0.041924528	0.059938056	0.489250235	0.484261948	NA	NA	NA	NA	0.495173182
ARS-BFGL-NGS-61496	1	65820557	+	A	B	725	-0.009852815	0.04241	0.053973938	0.816287214	NA	NA	NA	NA	0.820768373
ARS-BFGL-NGS-83021	1	65937547	+	A	B	754	0.019961543	0.04597555	0.188509978	0.664159654	NA	NA	NA	NA	0.672002448
BTB-00027583	1	65992275	+	B	A	754	0.068994707	0.054527554	1.601030209	0.205757276	NA	NA	NA	NA	0.217234999
ARS-BFGL-NGS-3996	1	66121259	+	B	A	754	0.006786713	0.040580387	0.027969619	0.867180268	NA	NA	NA	NA	0.87044727
ARS-BFGL-NGS-115763	1	66139653	+	A	B	754	0.064824208	0.045496386	2.030115029	0.154208935	NA	NA	NA	NA	0.164693539
ARS-BFGL-NGS-43799	1	66188527	+	A	B	754	-0.086113237	0.10242569	0.706841489	0.400494359	NA	NA	NA	NA	0.41228903
ARS-BFGL-BAC-19440	1	66344261	+	B	A	754	0.001810395	0.041078473	0.001942308	0.964847311	NA	NA	NA	NA	0.965719234
BTB-00027638	1	66369026	+	A	B	754	0.520937717	0.177648034	8.599056343	0.003363372	NA	NA	NA	NA	0.004241299
ARS-BFGL-NGS-111569	1	66398856	+	A	B	754	-0.011513043	0.04945856	0.054187273	0.815931002	NA	NA	NA	NA	0.820420542
ARS-BFGL-NGS-61672	1	66450521	+	A	B	740	0.002053882	0.05330096	0.001484844	0.969262183	NA	NA	NA	NA	0.970024711
Hapmap39399-BTA-33610	1	66483743	+	A	B	754	-0.017293508	0.041508488	0.17357708	0.676952115	NA	NA	NA	NA	0.684532872
Hapmap40951-BTA-33609	1	66519111	+	B	A	754	0.011222168	0.042611552	0.069358367	0.792273298	NA	NA	NA	NA	0.797315141
ARS-BFGL-NGS-35041	1	66604133	+	B	A	754	0.009853439	0.042710345	0.053224247	0.817544915	NA	NA	NA	NA	0.821996471
ARS-BFGL-NGS-38335	1	66630647	+	A	B	754	0.009853439	0.042710345	0.053224247	0.817544915	NA	NA	NA	NA	0.821996471
BTA-33604-no-rs	1	66668755	+	A	B	754	-0.020457653	0.041478958	0.243251732	0.621867344	NA	NA	NA	NA	0.630541704
ARS-BFGL-NGS-117561	1	66696653	+	A	B	740	-0.196624772	0.131311945	2.242167201	0.134292643	NA	NA	NA	NA	0.144228891
ARS-BFGL-NGS-14087	1	66721297	+	B	A	754	-0.341168045	0.192293776	3.147793527	0.076029707	NA	NA	NA	NA	0.083600315
Hapmap54041-ss46526276	1	66759099	+	A	B	754	0.036280861	0.058993841	0.378217685	0.538558648	NA	NA	NA	NA	0.548685983
ARS-BFGL-NGS-36705	1	66797315	+	B	A	738	0.008909718	0.042427033	0.044100406	0.833666918	NA	NA	NA	NA	0.837737072
Hapmap51211-BTA-33586	1	66864968	+	B	A	754	0.013914465	0.075133542	0.034297726	0.853074951	NA	NA	NA	NA	0.856681555
ARS-BFGL-BAC-19447	1	66917399	+	B	A	754	0.431468286	0.15644838	7.60598775	0.005817479	NA	NA	NA	NA	0.007157064
Hapmap31714-BTA-124164	1	66976165	+	A	B	754	0.003063648	0.045515913	0.004530554	0.946335403	NA	NA	NA	NA	0.947665386
ARS-BFGL-NGS-103348	1	67055698	+	A	B	746	-0.147017379	0.078762028	3.484203976	0.061957153	NA	NA	NA	NA	0.068717222
BTB-00032674	1	67083238	+	A	B	754	-0.120287671	0.187002871	0.413757316	0.520068574	NA	NA	NA	NA	0.530479037
BTB-00033186	1	67160040	+	B	A	721	-0.148398833	0.084742264	3.066626246	0.079915162	NA	NA	NA	NA	0.087689153
Hapmap25638-BTA-33585	1	67191387	+	B	A	754	0.026488251	0.058616366	0.204206131	0.651346987	NA	NA	NA	NA	0.65944752
ARS-BFGL-NGS-4572	1	67212088	+	B	A	754	-0.046262177	0.053526944	0.746976998	0.387435022	NA	NA	NA	NA	0.399324924
BTB-00032574	1	67257036	+	B	A	748	-0.03620503	0.097695184	0.137338252	0.710941621	NA	NA	NA	NA	0.717804993
ARS-BFGL-NGS-6075	1	67286095	+	A	B	754	-0.04294015	0.042159172	1.037392178	0.308428759	NA	NA	NA	NA	0.320590371
BTB-00026096	1	67310117	+	A	B	754	-0.266602554	0.192293776	1.922198147	0.16561454	NA	NA	NA	NA	0.176367876
BTB-00026110	1	67331639	+	B	A	752	-0.266098242	0.192369066	1.913434224	0.166582278	NA	NA	NA	NA	0.177357017
UA-IFASA-7116	1	67702576	+	B	A	740	-0.223658236	0.181718143	1.51486249	0.21839861	NA	NA	NA	NA	0.230042288
BTB-00032205	1	67734488	+	A	B	754	-0.088766606	0.130489367	0.462752719	0.496340289	NA	NA	NA	NA	0.50708995
BTB-00032200	1	67764428	+	B	A	754	-0.104171483	0.111667422	0.870251368	0.350885729	NA	NA	NA	NA	0.362970526
Hapmap58284-rs29018937	1	67885415	+	A	B	754	0.226632743	0.156036738	2.109558573	0.146381538	NA	NA	NA	NA	0.156663233
BTA-33571-no-rs	1	67909755	+	A	B	754	0.000802929	0.057085668	0.000197834	0.988777856	NA	NA	NA	NA	0.989056364
ARS-BFGL-NGS-119133	1	67969838	+	B	A	754	-0.016401203	0.042618818	0.148097789	0.700359847	NA	NA	NA	NA	0.707449699
Hapmap41826-BTA-31654	1	68023878	+	B	A	754	0.171383016	0.102134688	2.815717161	0.09334517	NA	NA	NA	NA	0.10176368
ARS-BFGL-NGS-117312	1	68066718	+	A	B	754	-0.039429503	0.04631393	0.724801903	0.394573301	NA	NA	NA	NA	0.406412728
ARS-BFGL-NGS-113914	1	68135318	+	B	A	754	-0.036417332	0.04268212	0.727988101	0.393536102	NA	NA	NA	NA	0.405383102
BTB-01736179	1	68153635	+	A	B	754	-0.043908124	0.044506853	0.973275928	0.323864529	NA	NA	NA	NA	0.336018445
BTA-34599-no-rs	1	68227488	+	B	A	754	-0.19664765	0.128895605	2.327562251	0.127100783	NA	NA	NA	NA	0.136811614
ARS-BFGL-NGS-7521	1	68268931	+	B	A	754	-0.185212573	0.127363308	2.114717045	0.145889016	NA	NA	NA	NA	0.156157415
ARS-BFGL-NGS-4503	1	68307813	+	B	A	754	-0.372867004	0.182139006	4.190848681	0.040642746	NA	NA	NA	NA	0.045896144
ARS-BFGL-NGS-27724	1	68353295	+	B	A	754	-0.092088923	0.069453654	1.758023176	0.184871278	NA	NA	NA	NA	0.196012235
ARS-BFGL-BAC-3570	1	68373678	+	B	A	754	-0.092088923	0.069453654	1.758023176	0.184871278	NA	NA	NA	NA	0.196012235
Hapmap46988-BTA-34591	1	68403441	+	A	B	754	0.065123916	0.042718419	2.324077785	0.127385696	NA	NA	NA	NA	0.137105756
ARS-BFGL-NGS-111491	1	68457522	+	A	B	754	-0.047765121	0.041100635	1.350593654	0.24517436	NA	NA	NA	NA	0.2570855
ARS-BFGL-NGS-72247	1	68579776	+	A	B	754	0.007811983	0.06843549	0.013030462	0.909118055	NA	NA	NA	NA	0.911364264
Hapmap39647-BTA-34584	1	68604562	+	A	B	754	-0.037456783	0.040758396	0.844552739	0.358097923	NA	NA	NA	NA	0.370153083
ARS-BFGL-NGS-31379	1	68891058	+	B	A	754	-0.068740297	0.09026116	0.579990646	0.446315988	NA	NA	NA	NA	0.45768181
ARS-BFGL-NGS-19470	1	68937163	+	B	A	754	0.049003351	0.042741069	1.314500602	0.251581411	NA	NA	NA	NA	0.263540963
Hapmap59979-rs29025402	1	68966218	+	B	A	754	-0.033579661	0.052795569	0.404536473	0.524755684	NA	NA	NA	NA	0.535095884
ARS-BFGL-NGS-35021	1	68997018	+	A	B	751	-0.021439753	0.079269824	0.073151593	0.786802146	NA	NA	NA	NA	0.791970454
ARS-BFGL-NGS-26771	1	69022384	+	A	B	754	-0.011916105	0.040102287	0.088293833	0.766357503	NA	NA	NA	NA	0.771993808
Hapmap54911-rs29023069	1	69138050	+	B	A	754	-0.119556725	0.092187787	1.681904137	0.194671629	NA	NA	NA	NA	0.205980785
ARS-BFGL-NGS-118306	1	69244252	+	B	A	754	-0.02238692	0.041539474	0.290446888	0.589934296	NA	NA	NA	NA	0.599197198
ARS-BFGL-NGS-109126	1	69250962	+	B	A	754	0.029908909	0.057559916	0.269998191	0.603332986	NA	NA	NA	NA	0.612353371
ARS-BFGL-NGS-114985	1	69283880	+	B	A	754	-0.002243541	0.042173412	0.002830025	0.957574162	NA	NA	NA	NA	0.958626187
ARS-BFGL-NGS-115898	1	69386583	+	B	A	754	0.086789301	0.07419739	1.368217445	0.242118388	NA	NA	NA	NA	0.254004403
ARS-BFGL-NGS-59612	1	69435214	+	B	A	754	-0.046604218	0.104686794	0.19818312	0.656191393	NA	NA	NA	NA	0.664195045
Hapmap38055-BTA-120751	1	69475667	+	A	B	754	0.054066809	0.049644493	1.186094591	0.276118741	NA	NA	NA	NA	0.288213227
ARS-BFGL-NGS-30730	1	69520131	+	B	A	745	-0.040930186	0.06266187	0.426658819	0.513632986	NA	NA	NA	NA	0.524138204
ARS-BFGL-NGS-40924	1	69593576	+	B	A	754	0.012195649	0.072086751	0.028621932	0.865654922	NA	NA	NA	NA	0.86895875
BTA-33563-no-rs	1	69620870	+	B	A	754	-0.018522727	0.055792242	0.110220455	0.73989329	NA	NA	NA	NA	0.746123696
ARS-BFGL-NGS-41287	1	69659023	+	B	A	754	0.068157035	0.043593767	2.444401737	0.117944846	NA	NA	NA	NA	0.127345352
Hapmap59820-rs29019798	1	69690407	+	B	A	754	-0.037470238	0.059245615	0.400000447	0.527089026	NA	NA	NA	NA	0.537393861
UA-IFASA-5307	1	69835860	+	B	A	754	0.009429538	0.062468559	0.022785461	0.880016312	NA	NA	NA	NA	0.882972506
ARS-BFGL-NGS-62687	1	69867959	+	B	A	754	-0.033544199	0.0419515	0.639351767	0.423945629	NA	NA	NA	NA	0.435538427
ARS-BFGL-NGS-111716	1	69905532	+	A	B	754	-0.027268281	0.050540358	0.29109778	0.589517904	NA	NA	NA	NA	0.598788236
Hapmap30498-BTA-124121	1	70100583	+	B	A	754	-0.008290798	0.049870645	0.027637752	0.867963315	NA	NA	NA	NA	0.871211402
ARS-BFGL-NGS-111271	1	70159840	+	B	A	754	-0.077181347	0.041499923	3.458837202	0.062914544	NA	NA	NA	NA	0.069733773
ARS-BFGL-NGS-111283	1	70191957	+	B	A	751	-0.061908846	0.104038474	0.354093105	0.551805218	NA	NA	NA	NA	0.561720211
Hapmap29367-BTA-159930	1	70284933	+	A	B	754	0.018638747	0.040592003	0.210839735	0.646110023	NA	NA	NA	NA	0.654314492
Hapmap31066-BTA-124117	1	70343369	+	B	A	754	-0.068812528	0.062757853	1.202261328	0.27287018	NA	NA	NA	NA	0.284951195
Hapmap41227-BTA-32644	1	70481556	+	B	A	753	-0.128330028	0.073342892	3.06154406	0.080165458	NA	NA	NA	NA	0.087952274
Hapmap39468-BTA-120746	1	70553668	+	A	B	754	-0.074328405	0.060205701	1.524173437	0.216989019	NA	NA	NA	NA	0.228615518
BTB-00031796	1	70660314	+	B	A	754	-0.074328405	0.060205701	1.524173437	0.216989019	NA	NA	NA	NA	0.228615518
Hapmap59145-ss46526952	1	70840701	+	B	A	754	-0.040643489	0.066304389	0.375748642	0.53988732	NA	NA	NA	NA	0.549993706
Hapmap48672-BTA-17044	1	70852215	+	B	A	754	-0.008252596	0.041506018	0.039532931	0.842396589	NA	NA	NA	NA	0.846258804
Hapmap50667-BTA-34616	1	70974318	+	B	A	754	0.023586503	0.066922288	0.124218289	0.724503696	NA	NA	NA	NA	0.731072908
ARS-BFGL-NGS-80523	1	70996099	+	B	A	754	-0.06036802	0.0760419	0.630242867	0.427266243	NA	NA	NA	NA	0.438827404
ARS-BFGL-NGS-95516	1	71229187	+	B	A	754	0.257020531	0.198077552	1.683701549	0.194433329	NA	NA	NA	NA	0.205738613
ARS-BFGL-NGS-5124	1	71263427	+	B	A	754	0.008015525	0.076364741	0.011017378	0.916404615	NA	NA	NA	NA	0.918472069
ARS-BFGL-NGS-97095	1	71431023	+	B	A	754	0.093958359	0.11807686	0.633200509	0.426183771	NA	NA	NA	NA	0.437755326
Hapmap40324-BTA-34602	1	71602911	+	A	B	754	0.062115496	0.049147112	1.597364086	0.206277158	NA	NA	NA	NA	0.217762245
ARS-BFGL-NGS-56509	1	71742005	+	B	A	754	-0.013201768	0.059738959	0.048836991	0.825099495	NA	NA	NA	NA	0.82937277
ARS-BFGL-NGS-16910	1	71764838	+	B	A	754	0.000394753	0.040850858	9.34E-05	0.992289943	NA	NA	NA	NA	0.992481296
BTA-34638-no-rs	1	71800147	+	B	A	754	-0.176727935	0.159437202	1.228658179	0.267668149	NA	NA	NA	NA	0.279724873
Hapmap51826-BTA-34625	1	71990165	+	A	B	754	-0.08600268	0.11580594	0.551521316	0.457696751	NA	NA	NA	NA	0.468935061
ARS-BFGL-NGS-37507	1	72102670	+	B	A	754	-0.038857674	0.04244519	0.838101541	0.359940296	NA	NA	NA	NA	0.371987164
ARS-BFGL-NGS-118075	1	72442882	+	A	B	754	-0.091285564	0.177648034	0.264048311	0.607352453	NA	NA	NA	NA	0.616298815
ARS-BFGL-NGS-78165	1	72605572	+	A	B	754	-0.008306712	0.040920712	0.041207086	0.839138716	NA	NA	NA	NA	0.843078645
ARS-BFGL-NGS-45476	1	72640881	+	A	B	754	-0.00908851	0.047566	0.036508341	0.848469529	NA	NA	NA	NA	0.852186538
Hapmap42521-BTA-35582	1	72736590	+	B	A	754	-0.225055733	0.169611991	1.760625787	0.18454648	NA	NA	NA	NA	0.195681541
Hapmap43559-BTA-35576	1	72801931	+	A	B	742	0.003334999	0.066579744	0.002509038	0.960050434	NA	NA	NA	NA	0.961041157
ARS-BFGL-NGS-112042	1	73077982	+	B	A	754	-0.005559505	0.05591787	0.00988487	0.920802672	NA	NA	NA	NA	0.922762067
ARS-BFGL-NGS-100698	1	73106447	+	B	A	754	-0.005792917	0.145658854	0.001581688	0.968276144	NA	NA	NA	NA	0.969063109
ARS-BFGL-NGS-59448	1	73140918	+	B	A	754	-0.057616308	0.05194359	1.230345067	0.267339941	NA	NA	NA	NA	0.279395019
ARS-BFGL-NGS-25863	1	73182063	+	B	A	752	0.003411475	0.086402204	0.001558959	0.968504782	NA	NA	NA	NA	0.969286081
Hapmap41511-BTA-34652	1	73239166	+	B	A	754	-0.19764347	0.15644838	1.595962939	0.206476261	NA	NA	NA	NA	0.217964155
ARS-BFGL-NGS-4162	1	73286310	+	B	A	750	0.001476641	0.071054772	0.00043188	0.983419776	NA	NA	NA	NA	0.983831229
Hapmap40716-BTA-34647	1	73404401	+	B	A	754	0.027133396	0.058695646	0.213696069	0.643885759	NA	NA	NA	NA	0.652134117
Hapmap35151-BES4_Contig435_1199	1	73487973	+	B	A	753	-0.02840564	0.041254956	0.474085738	0.491113518	NA	NA	NA	NA	0.501934048
BTA-34645-no-rs	1	73568389	+	A	B	754	-0.011439958	0.092422051	0.015321372	0.901489841	NA	NA	NA	NA	0.903922795
ARS-BFGL-NGS-25392	1	73821868	+	B	A	754	-0.163109916	0.162613419	1.006115789	0.315835177	NA	NA	NA	NA	0.327996123
ARS-BFGL-NGS-53144	1	74046575	+	B	A	754	-0.190466219	0.169611991	1.261022454	0.261457643	NA	NA	NA	NA	0.273480875
ARS-BFGL-NGS-23062	1	74075179	+	A	B	754	0.029876097	0.040267074	0.55048763	0.458118517	NA	NA	NA	NA	0.469351952
ARS-BFGL-NGS-32169	1	74197805	+	B	A	754	-0.163109916	0.162613419	1.006115789	0.315835177	NA	NA	NA	NA	0.327996123
BTA-35628-no-rs	1	74282462	+	A	B	754	-0.169833459	0.165997224	1.046754545	0.30625573	NA	NA	NA	NA	0.318416451
ARS-BFGL-NGS-114627	1	74355653	+	A	B	754	0.02325329	0.050597719	0.211206329	0.645823534	NA	NA	NA	NA	0.654033664
ARS-BFGL-NGS-7099	1	74459840	+	B	A	753	0.071259527	0.085464869	0.695201356	0.404400821	NA	NA	NA	NA	0.416164559
Hapmap38109-BTA-36588	1	74581903	+	B	A	754	0.027726024	0.045528945	0.370851483	0.542540502	NA	NA	NA	NA	0.552604821
Hapmap33656-BTA-124230	1	74643836	+	B	A	754	-0.007183032	0.041014584	0.03067178	0.860974652	NA	NA	NA	NA	0.864391323
ARS-BFGL-NGS-90496	1	74889706	+	A	B	738	0.164457749	0.101692123	2.615375552	0.105832467	NA	NA	NA	NA	0.114778463
ARS-BFGL-NGS-4924	1	74917513	+	A	B	754	0.099204821	0.091205941	1.183094136	0.27672699	NA	NA	NA	NA	0.288823854
ARS-BFGL-NGS-37438	1	75146323	+	B	A	754	0.00714079	0.109467926	0.004255188	0.947989443	NA	NA	NA	NA	0.949278547
ARS-BFGL-NGS-81861	1	75171303	+	B	A	749	-0.075721757	0.041039306	3.404406049	0.065022519	NA	NA	NA	NA	0.071969809
Hapmap51396-BTA-114937	1	75258338	+	A	B	754	0.087190029	0.063564914	1.881476166	0.170166467	NA	NA	NA	NA	0.181018642
ARS-BFGL-NGS-37067	1	75301239	+	A	B	754	0.189734717	0.110707625	2.937233979	0.086558842	NA	NA	NA	NA	0.09466248
Hapmap60658-rs29025870	1	75328281	+	A	B	754	0.021163551	0.041762109	0.256810175	0.612320126	NA	NA	NA	NA	0.621174216
Hapmap35190-BES10_Contig762_2071	1	75433980	+	A	B	754	-0.055115554	0.047150471	1.366395036	0.242432233	NA	NA	NA	NA	0.254320891
Hapmap25308-BTA-153014	1	75505402	+	A	B	754	-0.009024386	0.041609194	0.047038849	0.828298424	NA	NA	NA	NA	0.83249597
ARS-BFGL-NGS-15456	1	75618069	+	A	B	754	-0.031184312	0.04870137	0.410005769	0.521966577	NA	NA	NA	NA	0.532348713
ARS-BFGL-BAC-31478	1	75691167	+	B	A	754	0.07650316	0.097742604	0.612619672	0.433803159	NA	NA	NA	NA	0.445299916
Hapmap59172-rs29012834	1	75880996	+	B	A	754	0.120291691	0.110398475	1.187258028	0.275883343	NA	NA	NA	NA	0.287976896
Hapmap26435-BTA-152318	1	75904282	+	A	B	754	0.041251263	0.040643787	1.03011611	0.310131398	NA	NA	NA	NA	0.322293361
ARS-BFGL-NGS-72713	1	75958384	+	A	B	754	0.006627478	0.048944532	0.018335309	0.89228935	NA	NA	NA	NA	0.894946957
ARS-BFGL-NGS-64672	1	76248393	+	B	A	754	-0.193256095	0.146047297	1.75097262	0.185754507	NA	NA	NA	NA	0.196911392
Hapmap42898-BTA-28764	1	76295386	+	B	A	754	-0.099207057	0.187002871	0.281441794	0.595757767	NA	NA	NA	NA	0.604916074
BTA-28763-no-rs	1	76331663	+	A	B	754	-0.012729312	0.043782754	0.084528612	0.771251671	NA	NA	NA	NA	0.776776625
ARS-BFGL-NGS-30137	1	76378436	+	A	B	753	0.086627579	0.043560433	3.954831414	0.046736999	NA	NA	NA	NA	0.052462605
ARS-BFGL-NGS-41839	1	76416854	+	A	B	754	-0.034959257	0.048548999	0.518517997	0.471474548	NA	NA	NA	NA	0.482548218
Hapmap44063-BTA-36599	1	76622415	+	A	B	754	0.001453262	0.040382852	0.001295071	0.971292646	NA	NA	NA	NA	0.972004847
ARS-BFGL-NGS-1406	1	76645192	+	B	A	754	0.043680932	0.067726806	0.415970569	0.518954531	NA	NA	NA	NA	0.529381539
BTA-95639-no-rs	1	76709967	+	A	B	754	-0.003961625	0.075197708	0.002775476	0.957984657	NA	NA	NA	NA	0.959026521
BTA-95638-no-rs	1	76739280	+	B	A	754	0.0090852	0.095104136	0.009125784	0.923894682	NA	NA	NA	NA	0.925778038
BTA-95655-no-rs	1	76836634	+	B	A	749	0.019567629	0.04876988	0.160980417	0.688255471	NA	NA	NA	NA	0.695600962
BTA-18708-no-rs	1	76876908	+	A	B	754	0.01069386	0.050293478	0.045211162	0.83161622	NA	NA	NA	NA	0.835735081
ARS-BFGL-NGS-34347	1	76994474	+	A	B	754	0.142450373	0.137568096	1.072239316	0.300440185	NA	NA	NA	NA	0.312596043
Hapmap44231-BTA-36623	1	77207875	+	B	A	754	-0.013602053	0.169611991	0.006431256	0.936082076	NA	NA	NA	NA	0.937665203
Hapmap34720-BES7_Contig462_688	1	77282369	+	A	B	748	-0.036290305	0.047973563	0.572238792	0.449370649	NA	NA	NA	NA	0.46070302
ARS-BFGL-NGS-4661	1	77322075	+	A	B	754	0.00396206	0.041207756	0.009244517	0.923402705	NA	NA	NA	NA	0.925298163
ARS-BFGL-BAC-31487	1	77469638	+	B	A	754	0.052313562	0.04477869	1.36485277	0.242698221	NA	NA	NA	NA	0.254589107
ARS-BFGL-NGS-80187	1	77606842	+	A	B	754	-0.081947307	0.06603828	1.539848038	0.214640426	NA	NA	NA	NA	0.226237577
BTA-36608-no-rs	1	77647196	+	A	B	754	0.0300846	0.159437202	0.035604851	0.850333849	NA	NA	NA	NA	0.854006194
ARS-BFGL-NGS-76454	1	77671608	+	B	A	754	0.036455782	0.150964943	0.058315045	0.809179177	NA	NA	NA	NA	0.813827209
Hapmap33573-BTA-124252	1	77714385	+	A	B	754	-0.020597392	0.046664828	0.194825194	0.658930629	NA	NA	NA	NA	0.666879193
Hapmap41244-BTA-36610	1	77889364	+	B	A	754	0.021865963	0.041779728	0.273908802	0.600721686	NA	NA	NA	NA	0.60978985
Hapmap39375-BTA-112108	1	78449548	+	A	B	754	-0.009575447	0.040231888	0.056647052	0.811876121	NA	NA	NA	NA	0.816460926
Hapmap47180-BTA-112104	1	78511271	+	B	A	754	0.034053352	0.044880689	0.575705933	0.448000397	NA	NA	NA	NA	0.459347844
ARS-BFGL-NGS-39176	1	78601007	+	B	A	754	-0.099823055	0.113057501	0.77958406	0.377268379	NA	NA	NA	NA	0.389223402
Hapmap26500-BTA-37512	1	78763254	+	B	A	754	-0.038306631	0.054599786	0.492227689	0.482935263	NA	NA	NA	NA	0.493863768
BTA-37493-no-rs	1	78826926	+	B	A	754	0.113096026	0.150964943	0.561232066	0.45376425	NA	NA	NA	NA	0.465047507
BTA-37489-no-rs	1	78930531	+	B	A	754	0.009336455	0.121777743	0.00587798	0.938887672	NA	NA	NA	NA	0.940401579
ARS-BFGL-NGS-119431	1	78986953	+	B	A	754	-0.061306671	0.059550263	1.059859021	0.303247341	NA	NA	NA	NA	0.315406001
ARS-BFGL-BAC-33415	1	79009807	+	A	B	754	-0.055466726	0.058946921	0.885406729	0.346725084	NA	NA	NA	NA	0.3588249
Hapmap43564-BTA-36647	1	79058798	+	B	A	754	0.118434153	0.06217389	3.628589542	0.05679493	NA	NA	NA	NA	0.063224742
Hapmap40722-BTA-36642	1	79143280	+	B	A	754	0.088273725	0.062876364	1.971006556	0.160341062	NA	NA	NA	NA	0.170973981
BTA-112299-no-rs	1	79169547	+	B	A	754	0.081387426	0.067429705	1.456840863	0.227433442	NA	NA	NA	NA	0.239179628
ARS-BFGL-NGS-111725	1	79274441	+	A	B	754	0.018753213	0.117442394	0.025497733	0.873133081	NA	NA	NA	NA	0.876256141
ARS-BFGL-NGS-25522	1	79324497	+	B	A	753	-0.006422591	0.047570717	0.018228087	0.892602836	NA	NA	NA	NA	0.8952528
BTB-00034522	1	79359163	+	B	A	754	0.100026908	0.15644838	0.408781796	0.522588466	NA	NA	NA	NA	0.532961283
Hapmap27043-BTA-36631	1	79501059	+	A	B	754	7.16E-05	0.055004953	1.69E-06	0.998961486	NA	NA	NA	NA	0.998987261
BTB-00034221	1	79591551	+	A	B	754	0.006151418	0.05246314	0.013748077	0.906660207	NA	NA	NA	NA	0.908966631
Hapmap51218-BTA-36630	1	79629427	+	B	A	754	0.106330325	0.153629404	0.47903318	0.488860573	NA	NA	NA	NA	0.499711205
ARS-BFGL-NGS-24966	1	79780029	+	B	A	754	-0.047416132	0.159437202	0.088444927	0.766163497	NA	NA	NA	NA	0.771804207
ARS-BFGL-NGS-44036	1	79814427	+	B	A	754	0.076466931	0.088114839	0.753094043	0.385498403	NA	NA	NA	NA	0.39740133
ARS-BFGL-NGS-68451	1	79841328	+	B	A	754	0.156212375	0.114723424	1.854072318	0.173310502	NA	NA	NA	NA	0.18422827
ARS-BFGL-NGS-100951	1	80063107	+	B	A	754	0.012693775	0.055504341	0.05230313	0.819103047	NA	NA	NA	NA	0.823517897
BTA-37567-no-rs	1	80103951	+	B	A	754	-0.021757755	0.043380309	0.251560762	0.615978235	NA	NA	NA	NA	0.624763828
ARS-BFGL-NGS-38958	1	80198903	+	B	A	754	0.112075012	0.146047297	0.588885066	0.442850581	NA	NA	NA	NA	0.454253653
Hapmap50131-BTA-85559	1	80427462	+	A	B	754	-0.108872352	0.090462625	1.448427779	0.228780396	NA	NA	NA	NA	0.240540763
ARS-BFGL-NGS-19741	1	80548510	+	A	B	754	0.239171908	0.11367388	4.426892462	0.035376862	NA	NA	NA	NA	0.040189312
BTB-01411638	1	80576593	+	A	B	751	0.029052768	0.121305416	0.057360729	0.810717121	NA	NA	NA	NA	0.815329111
ARS-BFGL-NGS-1514	1	80612046	+	B	A	754	0.041235764	0.04139258	0.992437327	0.319147399	NA	NA	NA	NA	0.331306229
ARS-BFGL-NGS-79990	1	80661482	+	A	B	754	-0.025723818	0.071889062	0.128039869	0.72047309	NA	NA	NA	NA	0.727130169
BTA-38441-no-rs	1	80875014	+	B	A	754	0.022856502	0.054779146	0.174096092	0.676496845	NA	NA	NA	NA	0.684087006
ARS-BFGL-NGS-44794	1	80896616	+	A	B	754	0.107200002	0.146047297	0.538768931	0.462943369	NA	NA	NA	NA	0.474120285
BTA-38445-no-rs	1	80923799	+	A	B	754	0.022451142	0.041411958	0.293917416	0.587721025	NA	NA	NA	NA	0.597023345
ARS-BFGL-NGS-26946	1	80974985	+	B	A	754	0.116144433	0.148441533	0.61218958	0.433964584	NA	NA	NA	NA	0.445459715
UA-IFASA-6360	1	81118415	+	B	A	752	-0.040448466	0.075434287	0.287518994	0.591814822	NA	NA	NA	NA	0.601044085
ARS-BFGL-NGS-96340	1	81209053	+	B	A	754	0.119411041	0.125888697	0.899736807	0.342852293	NA	NA	NA	NA	0.354964694
Hapmap49149-BTA-39529	1	81271586	+	B	A	754	-0.001450704	0.039593252	0.001342502	0.970771912	NA	NA	NA	NA	0.971497021
BTA-39497-no-rs	1	81324674	+	B	A	753	0.136674693	0.137630696	0.986155946	0.320683713	NA	NA	NA	NA	0.332841186
BTB-00037326	1	81406451	+	B	A	754	-0.005529042	0.095380131	0.003360345	0.95377373	NA	NA	NA	NA	0.954919798
ARS-BFGL-NGS-112626	1	81458625	+	B	A	754	0.115568497	0.119269085	0.938908252	0.33255877	NA	NA	NA	NA	0.344697919
Hapmap41856-BTA-39501	1	81486839	+	B	A	754	0.122303997	0.128895605	0.900336969	0.342691373	NA	NA	NA	NA	0.354804268
Hapmap53238-rs29021199	1	81516088	+	B	A	754	0.110590715	0.150964943	0.536642565	0.463827497	NA	NA	NA	NA	0.474993908
ARS-BFGL-NGS-17054	1	81561737	+	A	B	754	-0.014332065	0.041684737	0.118212502	0.73098132	NA	NA	NA	NA	0.737408556
BTA-39510-no-rs	1	81589478	+	B	A	753	-0.115353459	0.076139555	2.295305924	0.129765641	NA	NA	NA	NA	0.139561813
ARS-BFGL-NGS-71379	1	81702230	+	A	B	752	-0.063173026	0.046168904	1.872251678	0.171217415	NA	NA	NA	NA	0.182091756
BTA-39523-no-rs	1	81760654	+	A	B	754	0.03662398	0.050188365	0.532506578	0.465554944	NA	NA	NA	NA	0.4767007
BTB-01187540	1	82007029	+	A	B	754	0.123260641	0.100720399	1.497662563	0.221031365	NA	NA	NA	NA	0.23270626
Hapmap55227-rs29009709	1	82032365	+	A	B	754	0.123260641	0.100720399	1.497662563	0.221031365	NA	NA	NA	NA	0.23270626
BTB-01777594	1	82059960	+	B	A	754	0.1697919	0.089281326	3.616701566	0.057202178	NA	NA	NA	NA	0.063658759
Hapmap47824-BTA-107197	1	82147822	+	B	A	754	0.116968932	0.089281326	1.716405058	0.190156451	NA	NA	NA	NA	0.201390424
Hapmap53346-ss46526210	1	82176939	+	B	A	754	0.134414529	0.088391547	2.312442599	0.128342229	NA	NA	NA	NA	0.138093088
BTA-107210-no-rs	1	82413102	+	B	A	754	-0.019950608	0.042065431	0.224937362	0.635303376	NA	NA	NA	NA	0.643719636
BTB-01187109	1	82436081	+	A	B	754	0.019660276	0.052197281	0.141867677	0.706431303	NA	NA	NA	NA	0.713391541
BTB-00035766	1	82510970	+	B	A	754	-0.014481589	0.090938546	0.025359253	0.873475152	NA	NA	NA	NA	0.876589931
ARS-BFGL-NGS-19217	1	82680131	+	B	A	754	-0.11856184	0.135682853	0.763554302	0.382218497	NA	NA	NA	NA	0.394142821
Hapmap30916-BTA-91383	1	82702231	+	B	A	754	-0.138765639	0.137568096	1.01748597	0.313116087	NA	NA	NA	NA	0.325277937
ARS-BFGL-NGS-111849	1	82725824	+	A	B	754	0.08624039	0.062834554	1.883754688	0.169908016	NA	NA	NA	NA	0.180754703
ARS-BFGL-NGS-14913	1	82951366	+	B	A	723	-0.008533156	0.045225175	0.035600722	0.850342424	NA	NA	NA	NA	0.854014564
ARS-BFGL-NGS-98669	1	83030921	+	B	A	754	0.159154388	0.146047297	1.187545309	0.275825256	NA	NA	NA	NA	0.287918578
Hapmap41853-BTA-38436	1	83618707	+	B	A	750	0.063469807	0.141874297	0.200136778	0.654610465	NA	NA	NA	NA	0.66264581
ARS-BFGL-NGS-116572	1	83838758	+	A	B	754	-0.100414815	0.117149789	0.734704275	0.391362587	NA	NA	NA	NA	0.403225194
ARS-BFGL-NGS-53869	1	83916372	+	B	A	754	-0.108316757	0.11833533	0.837842604	0.360014517	NA	NA	NA	NA	0.372061045
Hapmap57391-rs29026905	1	84269107	+	A	B	754	-0.045168736	0.107128449	0.177773181	0.673293959	NA	NA	NA	NA	0.680950115
BTB-00036444	1	84345904	+	A	B	754	-0.040841084	0.047838248	0.728859794	0.393253023	NA	NA	NA	NA	0.405102076
BTB-01702150	1	84446080	+	A	B	754	-0.041956312	0.043496011	0.930455793	0.334744515	NA	NA	NA	NA	0.346878813
Hapmap33711-BTA-124326	1	85525315	+	A	B	754	0.017448719	0.048608387	0.128856005	0.719621133	NA	NA	NA	NA	0.726296738
ARS-BFGL-NGS-117410	1	85671043	+	B	A	754	0.157831782	0.102868071	2.354115303	0.124952756	NA	NA	NA	NA	0.134593198
Hapmap23258-BTA-124332	1	85704001	+	B	A	754	0.041638931	0.039824285	1.093208891	0.295761314	NA	NA	NA	NA	0.307910591
BTA-100920-no-rs	1	85760198	+	B	A	717	0.016003372	0.039595842	0.163351773	0.686089183	NA	NA	NA	NA	0.693480027
ARS-BFGL-NGS-58323	1	86057271	+	B	A	754	-0.064986111	0.099004196	0.43085774	0.511568368	NA	NA	NA	NA	0.522103558
Hapmap44647-BTA-38494	1	86087819	+	B	A	753	-0.079688037	0.091225395	0.763053092	0.382374751	NA	NA	NA	NA	0.394298075
BTB-00037008	1	86134439	+	A	B	754	-0.066665465	0.049127137	1.841445669	0.1747816	NA	NA	NA	NA	0.185729325
Hapmap43254-BTA-38489	1	86421573	+	B	A	754	-0.079116475	0.069830209	1.283651602	0.257221184	NA	NA	NA	NA	0.269218694
BTA-38487-no-rs	1	86448644	+	B	A	753	0.215479146	0.083093285	6.7247886	0.0095082	NA	NA	NA	NA	0.011443439
BTB-00036985	1	86476259	+	B	A	754	-0.038282026	0.111667422	0.117526786	0.731732525	NA	NA	NA	NA	0.738143237
BTB-00036965	1	86543082	+	A	B	754	0.004483384	0.069865148	0.004118041	0.948833299	NA	NA	NA	NA	0.950101544
ARS-BFGL-NGS-115710	1	86596243	+	B	A	754	0.075366203	0.054384813	1.920427813	0.165809506	NA	NA	NA	NA	0.176567171
BTB-00036683	1	86818418	+	A	B	754	0.047446939	0.044785281	1.122395151	0.2894033	NA	NA	NA	NA	0.301539723
ARS-BFGL-NGS-110543	1	86867787	+	A	B	754	0.118992815	0.098720546	1.452868755	0.228068194	NA	NA	NA	NA	0.239821098
BTA-38476-no-rs	1	86968922	+	B	A	754	-0.01235587	0.049197412	0.06307571	0.801699082	NA	NA	NA	NA	0.806521909
ARS-BFGL-NGS-22301	1	87017394	+	B	A	754	0.026636481	0.042571526	0.391485101	0.531519801	NA	NA	NA	NA	0.541756782
Hapmap52334-rs29027507	1	87161990	+	B	A	724	-0.035827999	0.065838884	0.296128492	0.586319751	NA	NA	NA	NA	0.595646932
BTA-40478-no-rs	1	87226006	+	B	A	754	0.062854527	0.046975979	1.790282057	0.180891801	NA	NA	NA	NA	0.19195905
ARS-BFGL-NGS-13673	1	87402236	+	B	A	754	-0.118206109	0.100324652	1.388239892	0.238702565	NA	NA	NA	NA	0.250558909
ARS-BFGL-NGS-20558	1	87454919	+	B	A	754	0.010639622	0.068984062	0.023787833	0.877425986	NA	NA	NA	NA	0.880445028
Hapmap59015-rs29021588	1	87573900	+	B	A	754	0.113950131	0.058897686	3.743115185	0.053025499	NA	NA	NA	NA	0.059201371
BTB-00038588	1	87615299	+	B	A	754	0.116715888	0.058814732	3.938108839	0.047203816	NA	NA	NA	NA	0.052964071
BTB-00038586	1	87664746	+	A	B	754	-0.021097401	0.042432321	0.247209041	0.61904717	NA	NA	NA	NA	0.627774943
BTB-01858021	1	87829634	+	B	A	754	-0.018769071	0.041544348	0.20410876	0.651424615	NA	NA	NA	NA	0.659523601
Hapmap44359-BTA-25574	1	87913280	+	B	A	752	-0.032088286	0.086138835	0.138769827	0.709507046	NA	NA	NA	NA	0.716401281
BTA-122780-no-rs	1	87941018	+	B	A	754	-0.07781837	0.049179943	2.50373416	0.113576712	NA	NA	NA	NA	0.12281934
BTA-25575-no-rs	1	87972118	+	B	A	754	0.058220592	0.054330038	1.148347211	0.283895404	NA	NA	NA	NA	0.29601696
ARS-BFGL-NGS-105257	1	87992112	+	B	A	754	0.002697901	0.084525001	0.001018783	0.974537146	NA	NA	NA	NA	0.975168911
Hapmap27233-BTA-162669	1	88022055	+	B	A	754	0.018895691	0.049136481	0.147882726	0.700566968	NA	NA	NA	NA	0.707652414
Hapmap47477-BTA-103865	1	88050696	+	B	A	754	0.063097356	0.050409343	1.566751957	0.210679336	NA	NA	NA	NA	0.222224899
BTA-103871-no-rs	1	88086502	+	B	A	754	-0.000363166	0.074715923	2.36E-05	0.996121795	NA	NA	NA	NA	0.996218048
Hapmap54455-rs29016036	1	88117471	+	B	A	754	0.041245876	0.041910046	0.96855611	0.325040545	NA	NA	NA	NA	0.337192893
ARS-BFGL-NGS-114428	1	88150843	+	A	B	754	0.078175642	0.069524632	1.264344757	0.260830287	NA	NA	NA	NA	0.272849859
Hapmap57808-rs29009859	1	88167139	+	B	A	754	0.034829437	0.099004196	0.123761537	0.724990074	NA	NA	NA	NA	0.731548659
Hapmap47817-BTA-104461	1	88205509	+	B	A	754	0.034391702	0.05097832	0.455130876	0.499908401	NA	NA	NA	NA	0.510608867
ARS-BFGL-NGS-82489	1	88327865	+	B	A	754	0.072634217	0.04575759	2.519742896	0.112428914	NA	NA	NA	NA	0.121628953
ARS-BFGL-NGS-112470	1	88489434	+	B	A	754	0.013825865	0.086414682	0.025598207	0.872885487	NA	NA	NA	NA	0.876014542
Hapmap27046-BTA-40513	1	88580973	+	A	B	754	0.015825388	0.051205164	0.095517115	0.757277078	NA	NA	NA	NA	0.763118789
BTA-40510-no-rs	1	88638760	+	A	B	753	0.012905718	0.042676658	0.091449966	0.762341854	NA	NA	NA	NA	0.76806919
Hapmap23067-BTA-124363	1	88676538	+	B	A	754	0.031562984	0.048859213	0.417314215	0.51828025	NA	NA	NA	NA	0.528717244
BTA-40481-no-rs	1	88899250	+	B	A	752	-0.04473426	0.09723791	0.211645617	0.645480633	NA	NA	NA	NA	0.653697536
BTB-01195902	1	89059581	+	B	A	754	0.026796746	0.044376409	0.364636215	0.545942607	NA	NA	NA	NA	0.555952527
BTB-01195945	1	89189213	+	A	B	754	-0.030681236	0.094280359	0.105901777	0.744859034	NA	NA	NA	NA	0.750979037
BTB-01196345	1	89284818	+	B	A	754	-0.001215516	0.041284015	0.000866876	0.976511465	NA	NA	NA	NA	0.977094273
ARS-BFGL-NGS-94042	1	89325400	+	B	A	754	0.077834505	0.050688555	2.357895271	0.124650266	NA	NA	NA	NA	0.13428068
BTB-01196514	1	89358747	+	B	A	754	-0.030681236	0.094280359	0.105901777	0.744859034	NA	NA	NA	NA	0.750979037
ARS-BFGL-NGS-16663	1	89453518	+	A	B	754	0.074154608	0.085006157	0.760984	0.383020758	NA	NA	NA	NA	0.394939926
BTA-119425-no-rs	1	89671800	+	A	B	754	0.012621898	0.048587577	0.067483697	0.795036377	NA	NA	NA	NA	0.800014165
BTB-01401158	1	89701222	+	B	A	754	0.102092108	0.083784047	1.4847785	0.223028376	NA	NA	NA	NA	0.234726205
BTA-88734-no-rs	1	89784824	+	A	B	754	0.027482841	0.040106812	0.469555551	0.493191707	NA	NA	NA	NA	0.50398423
BTB-01401420	1	89810818	+	B	A	737	-0.028010574	0.040657672	0.474634183	0.490862918	NA	NA	NA	NA	0.501686808
Hapmap27148-BTA-124406	1	89941301	+	B	A	754	-0.024836613	0.055342101	0.201406481	0.653587962	NA	NA	NA	NA	0.661643766
ARS-BFGL-NGS-25311	1	90121176	+	A	B	754	-0.045649674	0.098084014	0.216610196	0.641635007	NA	NA	NA	NA	0.649927622
BTB-00041036	1	90156001	+	A	B	754	0.4720076	0.162613419	8.425296994	0.003700362	NA	NA	NA	NA	0.004646155
Hapmap41534-BTA-41482	1	90377648	+	A	B	754	-0.001060691	0.040587601	0.000682953	0.979150954	NA	NA	NA	NA	0.9796683
ARS-BFGL-NGS-78317	1	90430877	+	B	A	754	-0.067581843	0.115485452	0.342456576	0.55841466	NA	NA	NA	NA	0.568220866
BTA-41479-no-rs	1	90503071	+	A	B	754	-0.114561696	0.104390879	1.204352878	0.272453411	NA	NA	NA	NA	0.284532604
ARS-BFGL-NGS-12933	1	90637000	+	A	B	754	-0.014997097	0.045853014	0.106974099	0.743615735	NA	NA	NA	NA	0.749763428
ARS-BFGL-BAC-36098	1	90689913	+	B	A	754	-0.037751196	0.041410962	0.831056968	0.361967074	NA	NA	NA	NA	0.374004487
Hapmap48236-BTA-17964	1	90714916	+	B	A	754	-0.064215223	0.169611991	0.143338511	0.704984382	NA	NA	NA	NA	0.711975591
Hapmap60827-rs29019866	1	90759099	+	B	A	754	-0.027507734	0.057701006	0.227270385	0.633555225	NA	NA	NA	NA	0.642005399
Hapmap49986-BTA-41525	1	90802931	+	B	A	754	-0.018282317	0.048221247	0.14374264	0.704588311	NA	NA	NA	NA	0.711587989
Hapmap30020-BTA-150228	1	90895301	+	A	B	754	-0.029399432	0.042202262	0.485295683	0.486033331	NA	NA	NA	NA	0.496921356
BTA-94619-no-rs	1	90956859	+	B	A	750	-0.040510698	0.042230267	0.920220273	0.337417142	NA	NA	NA	NA	0.349544896
BTA-94612-no-rs	1	91031267	+	A	B	754	0.001042444	0.04240127	0.000604432	0.980385823	NA	NA	NA	NA	0.980872539
Hapmap28877-BTA-24431	1	91066621	+	B	A	754	-0.035751534	0.045082938	0.628875901	0.427767941	NA	NA	NA	NA	0.439324258
BTB-01331667	1	91248261	+	A	B	754	-0.027622311	0.056182408	0.24172376	0.622963887	NA	NA	NA	NA	0.631617406
BTB-01331738	1	91315818	+	A	B	754	-0.10098571	0.072280373	1.951996675	0.162371852	NA	NA	NA	NA	0.173051908
Hapmap27463-BTA-162240	1	91435586	+	B	A	754	0.049977483	0.044417682	1.266009549	0.260516623	NA	NA	NA	NA	0.272534345
BTB-01846098	1	91460563	+	A	B	754	-0.074043902	0.071484713	1.072882674	0.300295225	NA	NA	NA	NA	0.312450915
BTA-24172-no-rs	1	91490680	+	B	A	754	-0.042008409	0.043734555	0.922620399	0.336787881	NA	NA	NA	NA	0.348917235
BTA-24073-no-rs	1	91533901	+	A	B	754	-0.043527258	0.049756452	0.765286082	0.381679303	NA	NA	NA	NA	0.393607065
Hapmap41804-BTA-24071	1	91554463	+	B	A	754	-0.190893815	0.113358144	2.835817368	0.092183886	NA	NA	NA	NA	0.10055
BTB-01342372	1	91687256	+	B	A	751	0.062551787	0.062601943	0.998398268	0.317698391	NA	NA	NA	NA	0.329858283
ARS-BFGL-BAC-36911	1	91718782	+	B	A	754	-0.087428041	0.111356145	0.616414887	0.432382665	NA	NA	NA	NA	0.443893654
ARS-BFGL-BAC-36910	1	91748217	+	B	A	754	-0.089569499	0.114723424	0.609559484	0.434953721	NA	NA	NA	NA	0.446438854
ARS-BFGL-NGS-20424	1	91840712	+	B	A	754	-0.019389419	0.058255645	0.110778007	0.739260119	NA	NA	NA	NA	0.745504566
BTB-02064590	1	91857655	+	A	B	754	0.099893785	0.148441533	0.452862202	0.500978865	NA	NA	NA	NA	0.511664444
ARS-BFGL-NGS-115400	1	91888946	+	A	B	754	-0.003126643	0.0490485	0.004063546	0.949172519	NA	NA	NA	NA	0.950432378
BTB-01762766	1	91904464	+	A	B	753	0.025628283	0.045293646	0.320158061	0.571512671	NA	NA	NA	NA	0.581097916
Hapmap34097-BES3_Contig167_336	1	92090517	+	A	B	753	0.005307842	0.041410028	0.016429521	0.898008354	NA	NA	NA	NA	0.900526394
BTB-01748272	1	92171349	+	B	A	754	-0.026061671	0.043354693	0.361353507	0.547755492	NA	NA	NA	NA	0.557736217
BTA-118144-no-rs	1	92204771	+	A	B	754	-0.091678135	0.094901473	0.933223435	0.334026716	NA	NA	NA	NA	0.346162657
BTA-112211-no-rs	1	92225849	+	A	B	754	-0.084313951	0.11807686	0.509881536	0.475190143	NA	NA	NA	NA	0.486217551
BTA-24325-no-rs	1	92273799	+	A	B	754	-0.023569361	0.042696561	0.304726224	0.580934562	NA	NA	NA	NA	0.590356588
BTB-01331221	1	92308130	+	A	B	754	-0.013432131	0.040868822	0.108020354	0.74240929	NA	NA	NA	NA	0.748583822
BTB-01331173	1	92331878	+	A	B	753	0.010852379	0.044214429	0.060245115	0.806108945	NA	NA	NA	NA	0.810828826
ARS-BFGL-NGS-39699	1	92581626	+	B	A	754	0.079101058	0.059931318	1.742035208	0.186881159	NA	NA	NA	NA	0.198058136
Hapmap26451-BTA-156064	1	92615520	+	A	B	754	-0.005518348	0.067374515	0.006708521	0.934721811	NA	NA	NA	NA	0.936338485
BTA-17925-no-rs	1	92856829	+	A	B	751	0.028268617	0.04726776	0.357667179	0.549804688	NA	NA	NA	NA	0.559752241
BTA-17930-no-rs	1	93172083	+	A	B	754	0.130103495	0.122762136	1.123179192	0.28923492	NA	NA	NA	NA	0.301370941
Hapmap40307-BTA-42417	1	93252325	+	B	A	754	-0.038744598	0.088212465	0.1929134	0.660502801	NA	NA	NA	NA	0.668419647
BTA-07846-rs29027508	1	93279488	+	A	B	754	0.030266693	0.074204886	0.166366134	0.683361741	NA	NA	NA	NA	0.690809508
ARS-BFGL-NGS-67044	1	93311609	+	A	B	754	-0.050683236	0.041533287	1.489141851	0.222349654	NA	NA	NA	NA	0.23403976
Hapmap25356-BTA-42424	1	93375720	+	B	A	754	-0.066305671	0.07152417	0.859400673	0.353906463	NA	NA	NA	NA	0.365979398
Hapmap50358-BTA-42427	1	93403653	+	B	A	754	0.109128644	0.084387817	1.672314702	0.195948786	NA	NA	NA	NA	0.207278508
ARS-BFGL-NGS-40011	1	93470466	+	A	B	753	0.052928682	0.045162588	1.373486896	0.241213689	NA	NA	NA	NA	0.25309201
ARS-BFGL-NGS-107347	1	93601848	+	B	A	754	0.096974803	0.045753145	4.492374088	0.034046365	NA	NA	NA	NA	0.038741974
BTA-48243-no-rs	1	93639215	+	B	A	754	-0.024547784	0.061441057	0.159627322	0.689499864	NA	NA	NA	NA	0.696819248
Hapmap41001-BTA-48148	1	93706862	+	A	B	753	-0.095501181	0.089399679	1.141157431	0.285407889	NA	NA	NA	NA	0.297533879
Hapmap61079-rs29013410	1	93892947	+	A	B	754	-0.055498939	0.065384213	0.720482695	0.395985622	NA	NA	NA	NA	0.40781461
Hapmap42952-BTA-48143	1	93954887	+	B	A	754	-0.050946386	0.04005504	1.617753754	0.203405279	NA	NA	NA	NA	0.21484909
ARS-BFGL-BAC-36882	1	94053202	+	A	B	754	-0.040096864	0.05121734	0.612895991	0.433699497	NA	NA	NA	NA	0.445197297
Hapmap49190-BTA-48142	1	94127480	+	B	A	754	-0.032888736	0.072902915	0.203518823	0.651895421	NA	NA	NA	NA	0.659985021
Hapmap55432-rs29009621	1	94214604	+	B	A	754	-0.079751386	0.08205241	0.944699732	0.331072115	NA	NA	NA	NA	0.343214305
BTB-00768631	1	94367295	+	A	B	753	0.077737734	0.092458418	0.706920916	0.400467892	NA	NA	NA	NA	0.412262769
Hapmap24383-BTA-158893	1	94471948	+	B	A	754	-0.052287782	0.040791833	1.643062182	0.199905842	NA	NA	NA	NA	0.211297369
BTB-01087150	1	94512100	+	B	A	754	0.210768415	0.087958722	5.741868424	0.016565162	NA	NA	NA	NA	0.019452341
BTA-85701-no-rs	1	94585445	+	A	B	754	0.055470738	0.128895605	0.185204559	0.666938157	NA	NA	NA	NA	0.674724428
ARS-BFGL-NGS-14083	1	94677356	+	B	A	754	-0.037551394	0.173484947	0.046852042	0.828634403	NA	NA	NA	NA	0.832823988
ARS-BFGL-NGS-104582	1	94699308	+	B	A	754	0.042293036	0.051839986	0.665591801	0.414592741	NA	NA	NA	NA	0.426270646
ARS-BFGL-NGS-106939	1	94730717	+	B	A	752	0.082751871	0.06925653	1.427690868	0.23214166	NA	NA	NA	NA	0.243936201
BTB-01086885	1	94776896	+	B	A	754	0.071367479	0.050337608	2.010090226	0.156256025	NA	NA	NA	NA	0.166791155
ARS-BFGL-NGS-80214	1	94860836	+	B	A	754	-0.01975218	0.042416499	0.216850512	0.64145022	NA	NA	NA	NA	0.649746462
BTB-01086841	1	94882093	+	B	A	754	-0.129408574	0.083313248	2.412670268	0.120356909	NA	NA	NA	NA	0.129841816
BTB-01086812	1	94923462	+	B	A	754	-0.01399395	0.066511731	0.044267414	0.833356876	NA	NA	NA	NA	0.837434397
Hapmap27891-BTA-158889	1	95064999	+	A	B	754	0.013439088	0.053781156	0.062442367	0.802676509	NA	NA	NA	NA	0.807476544
ARS-BFGL-NGS-18020	1	95133504	+	A	B	754	-0.009498326	0.04110026	0.053407839	0.817236057	NA	NA	NA	NA	0.821694885
ARS-BFGL-NGS-22239	1	95213011	+	B	A	754	0.018038368	0.039694656	0.206504919	0.649520714	NA	NA	NA	NA	0.657657587
BTB-01086542	1	95279975	+	B	A	754	0.15188881	0.083665599	3.295776148	0.069458275	NA	NA	NA	NA	0.076665594
BTB-01591692	1	95297194	+	A	B	754	0.045039176	0.048578542	0.859591119	0.353853139	NA	NA	NA	NA	0.365926291
ARS-BFGL-NGS-113387	1	95343592	+	B	A	754	0.074880584	0.05660846	1.749749043	0.185908284	NA	NA	NA	NA	0.197067926
Hapmap58800-rs29016980	1	95394906	+	B	A	754	-0.010554982	0.055957161	0.035579812	0.850385862	NA	NA	NA	NA	0.854056961
ARS-BFGL-NGS-83934	1	95423065	+	B	A	754	-0.055954096	0.041925627	1.781167021	0.182006088	NA	NA	NA	NA	0.1930943
Hapmap52675-rs29021342	1	95477262	+	A	B	754	0.056291469	0.124468309	0.204534975	0.651084979	NA	NA	NA	NA	0.659190732
Hapmap48635-BTA-118353	1	95608009	+	B	A	754	-0.038583953	0.061562573	0.392807628	0.530827273	NA	NA	NA	NA	0.54107492
ARS-BFGL-BAC-36902	1	95684940	+	A	B	754	0.157255788	0.091164209	2.975531413	0.084532361	NA	NA	NA	NA	0.092537779
BTA-122559-no-rs	1	95718992	+	B	A	754	0.047171595	0.128895605	0.133932169	0.71438937	NA	NA	NA	NA	0.721178366
ARS-BFGL-NGS-104619	1	95750768	+	B	A	752	-0.070709635	0.109840507	0.414411818	0.519738692	NA	NA	NA	NA	0.53015406
Hapmap50694-BTA-44240	1	96299260	+	B	A	754	-0.068742115	0.109775014	0.392137862	0.531177786	NA	NA	NA	NA	0.541420037
BTA-44249-no-rs	1	96472067	+	A	B	751	0.345820896	0.148628099	5.413780199	0.019978407	NA	NA	NA	NA	0.02326804
BTA-44267-no-rs	1	96677750	+	A	B	754	-0.027931292	0.119269085	0.054843642	0.814839656	NA	NA	NA	NA	0.819354859
ARS-BFGL-NGS-14357	1	96791940	+	B	A	754	0.060578077	0.044644888	1.841142903	0.174817051	NA	NA	NA	NA	0.185765491
Hapmap51902-BTA-44288	1	96942516	+	A	B	754	0.061932525	0.04109217	2.271534919	0.13176934	NA	NA	NA	NA	0.141628261
Hapmap47007-BTA-43282	1	97123740	+	B	A	754	-0.019758497	0.042253053	0.218671204	0.640054265	NA	NA	NA	NA	0.648377867
ARS-BFGL-NGS-96389	1	97160730	+	A	B	754	-0.056855866	0.148047732	0.147484722	0.70095073	NA	NA	NA	NA	0.708028008
UA-IFASA-7818	1	97195480	+	B	A	753	0.019057106	0.07360353	0.067037316	0.79570032	NA	NA	NA	NA	0.800662698
BTA-43302-no-rs	1	97276664	+	B	A	754	0.01946654	0.121777743	0.025552987	0.872996858	NA	NA	NA	NA	0.876123217
ARS-BFGL-NGS-60021	1	97300654	+	A	B	753	-0.00606105	0.039260668	0.023833095	0.877310352	NA	NA	NA	NA	0.880332198
Hapmap38956-BTA-43309	1	97366225	+	A	B	721	-0.077984177	0.150501726	0.26849118	0.604345702	NA	NA	NA	NA	0.613347491
ARS-BFGL-NGS-19572	1	97420045	+	B	A	754	-0.201713391	0.146047297	1.907578479	0.167232493	NA	NA	NA	NA	0.178021494
Hapmap49174-BTA-43310	1	97458910	+	A	B	754	0.01946654	0.121777743	0.025552987	0.872996858	NA	NA	NA	NA	0.876123217
ARS-BFGL-NGS-4387	1	97484342	+	B	A	754	-0.159599961	0.093998534	2.882859018	0.089526937	NA	NA	NA	NA	0.097770895
ARS-BFGL-NGS-96411	1	97515884	+	A	B	754	0.019581732	0.049102586	0.159035275	0.690046273	NA	NA	NA	NA	0.69735418
ARS-BFGL-NGS-94996	1	97564276	+	B	A	753	-0.022904306	0.042927974	0.284677721	0.593651535	NA	NA	NA	NA	0.602847818
Hapmap42551-BTA-43327	1	97606601	+	A	B	754	0.06771428	0.14377171	0.22182662	0.637651637	NA	NA	NA	NA	0.646022188
ARS-BFGL-NGS-112806	1	97642612	+	A	B	754	-0.040329489	0.073112906	0.304268748	0.581218593	NA	NA	NA	NA	0.590635644
Hapmap27374-BTA-124435	1	97696420	+	B	A	754	-0.011863047	0.042320217	0.078577229	0.779234845	NA	NA	NA	NA	0.784577236
Hapmap31867-BTA-43339	1	97855005	+	B	A	754	0.051278324	0.040851962	1.575584889	0.209397803	NA	NA	NA	NA	0.220926105
BTA-43340-no-rs	1	97906442	+	A	B	753	0.026671851	0.162606489	0.02690485	0.869709905	NA	NA	NA	NA	0.872915782
Hapmap40001-BTA-43342	1	97931346	+	B	A	751	-0.026225838	0.05744808	0.208404798	0.64802059	NA	NA	NA	NA	0.656187238
BTA-43345-no-rs	1	97955982	+	B	A	754	-0.047888368	0.082202469	0.339383209	0.560185462	NA	NA	NA	NA	0.569962208
Hapmap27375-BTA-124441	1	98033610	+	B	A	751	0.039847248	0.055198832	0.521118992	0.470364742	NA	NA	NA	NA	0.481452079
ARS-BFGL-NGS-34686	1	98133752	+	B	A	754	-0.004364433	0.044257299	0.009724916	0.921443967	NA	NA	NA	NA	0.923387596
Hapmap54106-rs29011049	1	98238089	+	A	B	754	-0.04351909	0.042643988	1.041463353	0.307481379	NA	NA	NA	NA	0.319642664
Hapmap40109-BTA-120766	1	98274088	+	A	B	754	0.123523664	0.165997224	0.553730795	0.456797288	NA	NA	NA	NA	0.46804596
Hapmap58135-rs29019531	1	98430806	+	B	A	754	-0.03900709	0.079918373	0.238228572	0.625488471	NA	NA	NA	NA	0.634093855
Hapmap31069-BTA-124454	1	98552740	+	B	A	754	-0.054163075	0.044274898	1.496550836	0.221202836	NA	NA	NA	NA	0.232879725
BTB-00042406	1	98602410	+	B	A	754	-0.01391843	0.104686794	0.017676516	0.894230504	NA	NA	NA	NA	0.896840768
Hapmap55148-rs29025486	1	98626202	+	A	B	754	-0.035997274	0.039817198	0.817330762	0.365961746	NA	NA	NA	NA	0.37797951
BTB-00042454	1	98664177	+	A	B	754	0.011064291	0.039914914	0.076838125	0.781628915	NA	NA	NA	NA	0.786916338
BTB-00042539	1	98702244	+	B	A	754	0.002302372	0.042991676	0.00286802	0.957290588	NA	NA	NA	NA	0.958349631
BTB-00042676	1	98779294	+	B	A	754	0.029875689	0.046861387	0.40644856	0.523777602	NA	NA	NA	NA	0.53413255
Hapmap46140-BTA-43381	1	98808327	+	B	A	754	0.120427561	0.11367388	1.122355446	0.28941183	NA	NA	NA	NA	0.301548274
BTA-44205-no-rs	1	98920845	+	B	A	754	-0.08079311	0.058803317	1.887752279	0.16945566	NA	NA	NA	NA	0.180292706
Hapmap43268-BTA-44209	1	98986363	+	A	B	754	-0.048923065	0.091909176	0.283341099	0.594519657	NA	NA	NA	NA	0.603700308
Hapmap49612-BTA-44210	1	99013561	+	B	A	754	0.027254301	0.104686794	0.067777618	0.794600481	NA	NA	NA	NA	0.799588382
Hapmap38957-BTA-44222	1	99114312	+	B	A	754	0.060047319	0.08205241	0.535555589	0.464280494	NA	NA	NA	NA	0.475441505
Hapmap32784-BTA-124466	1	99156076	+	B	A	754	-0.025648563	0.048037034	0.285084567	0.593387813	NA	NA	NA	NA	0.602588838
Hapmap54778-rs29010369	1	99237377	+	A	B	753	0.042678837	0.043709149	0.953411643	0.328852411	NA	NA	NA	NA	0.340998748
BTB-01469883	1	99345463	+	B	A	754	-0.018689797	0.044135153	0.179324602	0.671954311	NA	NA	NA	NA	0.679637986
BTB-01469847	1	99374603	+	B	A	754	-0.05212807	0.120501945	0.187135063	0.665311854	NA	NA	NA	NA	0.673131235
Hapmap57255-rs29022894	1	99438575	+	B	A	754	-0.035754976	0.058771961	0.370111539	0.542943476	NA	NA	NA	NA	0.553001378
ARS-BFGL-BAC-32494	1	99477567	+	A	B	754	0.033449301	0.039696546	0.710016842	0.399438221	NA	NA	NA	NA	0.411241064
BTB-01832367	1	99526306	+	B	A	754	0.086182713	0.075404152	1.306320695	0.253061895	NA	NA	NA	NA	0.265031829
BTA-24729-no-rs	1	99597502	+	A	B	754	0.067748321	0.049029155	1.909361958	0.167034151	NA	NA	NA	NA	0.177818811
Hapmap41389-BTA-95970	1	99642111	+	B	A	754	0.039149731	0.05601265	0.488523355	0.484586742	NA	NA	NA	NA	0.495493733
Hapmap38449-BTA-95966	1	99716013	+	B	A	754	-0.004111086	0.04200251	0.009579935	0.922029851	NA	NA	NA	NA	0.923959073
Hapmap38145-BTA-23986	1	99769147	+	B	A	754	-0.007748727	0.06257512	0.015334068	0.901449241	NA	NA	NA	NA	0.903883187
BTB-01568192	1	99905012	+	B	A	754	0.039901631	0.124468309	0.102769377	0.748531249	NA	NA	NA	NA	0.754569279
BTB-00044639	1	99997409	+	B	A	754	0.030119968	0.093209033	0.104422242	0.746585958	NA	NA	NA	NA	0.752667446
BTA-45212-no-rs	1	100021883	+	A	B	754	-0.022677747	0.040197354	0.318276727	0.572645114	NA	NA	NA	NA	0.582210926
Hapmap59492-rs29020368	1	100041952	+	B	A	754	-0.011523861	0.089738751	0.016490583	0.897820034	NA	NA	NA	NA	0.900342675
Hapmap46219-BTA-45209	1	100094035	+	A	B	754	-0.052287382	0.055610203	0.884066296	0.347090367	NA	NA	NA	NA	0.359188927
ARS-BFGL-BAC-32921	1	100151489	+	A	B	747	-0.039187573	0.075437983	0.269846388	0.603434835	NA	NA	NA	NA	0.612453352
BTB-00044397	1	100172966	+	B	A	754	-0.113465515	0.084165587	1.817434054	0.177619012	NA	NA	NA	NA	0.188623212
BTA-45203-no-rs	1	100237544	+	B	A	754	-0.012745257	0.054254043	0.055186515	0.8142723	NA	NA	NA	NA	0.818800837
BTA-45195-no-rs	1	100297745	+	A	B	754	-0.048998152	0.128895605	0.144505101	0.703842782	NA	NA	NA	NA	0.710858391
ARS-BFGL-NGS-38583	1	100348072	+	A	B	754	-0.028084062	0.063460947	0.19584241	0.658097872	NA	NA	NA	NA	0.666063206
Hapmap48344-BTA-45183	1	100382840	+	B	A	754	-0.026545923	0.040102009	0.438190961	0.507996896	NA	NA	NA	NA	0.518583435
ARS-BFGL-NGS-22608	1	100481800	+	A	B	754	0.0430621	0.041399624	1.081926155	0.298267061	NA	NA	NA	NA	0.310420162
BTB-00043646	1	100663074	+	A	B	754	0.000193741	0.050200513	1.49E-05	0.996920692	NA	NA	NA	NA	0.996997118
BTB-01631847	1	100760752	+	A	B	754	0.045508473	0.042723552	1.134618369	0.286792372	NA	NA	NA	NA	0.298922186
BTB-01631727	1	100800828	+	B	A	754	0.027768754	0.046468772	0.357100442	0.550121002	NA	NA	NA	NA	0.560063419
Hapmap49857-BTA-109064	1	100835682	+	A	B	754	0.043491578	0.043599132	0.995072301	0.318505812	NA	NA	NA	NA	0.330665138
Hapmap27376-BTA-124483	1	100920014	+	B	A	753	0.00591501	0.047031963	0.015817024	0.899917354	NA	NA	NA	NA	0.90238875
ARS-BFGL-NGS-61644	1	100957801	+	B	A	754	0.057411447	0.075336225	0.580750083	0.446018462	NA	NA	NA	NA	0.457387512
BTB-01234598	1	101103098	+	B	A	754	0.039901631	0.124468309	0.102769377	0.748531249	NA	NA	NA	NA	0.754569279
BTB-01234531	1	101140718	+	B	A	754	0.006050472	0.044686723	0.018332489	0.892297583	NA	NA	NA	NA	0.894954989
BTB-01234416	1	101188217	+	A	B	754	-0.009259195	0.042126941	0.048308844	0.826032582	NA	NA	NA	NA	0.830283782
BTA-115500-no-rs	1	101308751	+	B	A	753	-0.019224887	0.068588461	0.078564345	0.779252475	NA	NA	NA	NA	0.784594462
Hapmap33240-BTA-157357	1	101330295	+	B	A	754	-0.022273335	0.068392637	0.106060041	0.744675099	NA	NA	NA	NA	0.7507992
Hapmap41469-BTA-19461	1	101403755	+	B	A	754	0.068186126	0.058325758	1.366693898	0.242380731	NA	NA	NA	NA	0.254268956
Hapmap43160-BTA-116211	1	101476469	+	A	B	754	0.026546568	0.055598328	0.227978183	0.633027044	NA	NA	NA	NA	0.641487446
BTA-109808-no-rs	1	101537204	+	A	B	754	0.050309382	0.057129286	0.775497451	0.378521726	NA	NA	NA	NA	0.39046916
Hapmap39712-BTA-109811	1	101583260	+	B	A	751	0.074990422	0.051199746	2.145240483	0.143012625	NA	NA	NA	NA	0.153202083
BTB-01136854	1	101664632	+	B	A	754	0.02149613	0.048238804	0.198576345	0.655872442	NA	NA	NA	NA	0.663882494
BTB-01997024	1	101686457	+	B	A	754	0.01292299	0.048249347	0.071736991	0.788824312	NA	NA	NA	NA	0.793945935
Hapmap59854-rs29026147	1	101773849	+	B	A	754	0.086421177	0.090204864	0.917868442	0.338035273	NA	NA	NA	NA	0.350161418
BTB-01136812	1	101816107	+	B	A	754	-0.002980318	0.049612831	0.003608587	0.952098675	NA	NA	NA	NA	0.953286177
BTA-95705-no-rs	1	101851539	+	B	A	754	0.038836522	0.042960494	0.817225876	0.365992505	NA	NA	NA	NA	0.378010113
Hapmap53234-rs29020933	1	101892420	+	B	A	754	0.094337919	0.06635352	2.021364595	0.155099704	NA	NA	NA	NA	0.165606421
BTA-95685-no-rs	1	101956485	+	B	A	745	0.05032161	0.044899015	1.256132437	0.262384439	NA	NA	NA	NA	0.274412985
BTA-95676-no-rs	1	101977997	+	A	B	750	0.01730475	0.063991985	0.073127288	0.786836712	NA	NA	NA	NA	0.792004222
BTB-01136517	1	102001717	+	A	B	754	-0.06647195	0.084813237	0.614256219	0.433189754	NA	NA	NA	NA	0.444692673
Hapmap28099-BTA-150614	1	102249245	+	A	B	754	-0.040333408	0.056808426	0.504085637	0.477710409	NA	NA	NA	NA	0.488705997
BTB-00807186	1	102421173	+	A	B	754	0.009478011	0.041049477	0.053311282	0.817398425	NA	NA	NA	NA	0.821853431
BTB-00807137	1	102442760	+	B	A	754	-0.00202774	0.040426919	0.002515841	0.959996356	NA	NA	NA	NA	0.960988418
BTB-00807095	1	102464968	+	A	B	754	-0.047910109	0.080001687	0.358637778	0.549263754	NA	NA	NA	NA	0.559220081
BTA-51653-no-rs	1	102538612	+	B	A	754	0.054912073	0.083784047	0.429549299	0.512210183	NA	NA	NA	NA	0.522736079
ARS-BFGL-NGS-35839	1	102589009	+	B	A	754	-0.026822228	0.148441533	0.032649674	0.856609176	NA	NA	NA	NA	0.860130891
ARS-BFGL-NGS-11628	1	102707429	+	A	B	751	-0.019023287	0.065423025	0.084549275	0.771224492	NA	NA	NA	NA	0.776750066
BTA-46150-no-rs	1	102792723	+	B	A	754	0.057916296	0.071335763	0.659154074	0.416858746	NA	NA	NA	NA	0.428516581
ARS-BFGL-NGS-54096	1	102837279	+	A	B	754	-0.026822228	0.148441533	0.032649674	0.856609176	NA	NA	NA	NA	0.860130891
ARS-BFGL-BAC-4585	1	102864195	+	B	A	754	-0.016659933	0.041085657	0.164424312	0.685115399	NA	NA	NA	NA	0.692526589
BTB-01757785	1	102903978	+	A	B	754	-0.026822228	0.148441533	0.032649674	0.856609176	NA	NA	NA	NA	0.860130891
Hapmap42215-BTA-45259	1	102975544	+	A	B	754	0.064389291	0.061946879	1.080409584	0.298605947	NA	NA	NA	NA	0.310759512
BTB-00046888	1	103034522	+	B	A	754	-0.015567561	0.053364816	0.085100301	0.770501054	NA	NA	NA	NA	0.776043115
Hapmap51453-BTA-45251	1	103071560	+	A	B	754	-0.015567561	0.053364816	0.085100301	0.770501054	NA	NA	NA	NA	0.776043115
BTB-00046704	1	103105517	+	A	B	754	0.003119649	0.112342238	0.000771126	0.97784627	NA	NA	NA	NA	0.978395975
BTB-00046682	1	103154830	+	B	A	754	0.003119649	0.112342238	0.000771126	0.97784627	NA	NA	NA	NA	0.978395975
BTB-00046603	1	103185339	+	B	A	754	0.043162386	0.064504501	0.4477451	0.50340772	NA	NA	NA	NA	0.514059305
ARS-BFGL-NGS-76111	1	103219606	+	A	B	752	0.004957378	0.040317363	0.015118887	0.902139657	NA	NA	NA	NA	0.904556719
Hapmap60166-rs29019307	1	103434094	+	A	B	754	-0.024178201	0.041112929	0.345852651	0.556470286	NA	NA	NA	NA	0.566308687
BTA-39422-no-rs	1	103515881	+	A	B	754	-0.059590868	0.048672474	1.498968798	0.220830097	NA	NA	NA	NA	0.232502645
BTB-01582427	1	103543035	+	B	A	754	0.049607094	0.123098966	0.162397288	0.686958915	NA	NA	NA	NA	0.694331565
BTB-00006833	1	103623793	+	B	A	754	-0.034606149	0.048135315	0.516867147	0.472181136	NA	NA	NA	NA	0.483246069
BTA-39406-no-rs	1	103675933	+	B	A	754	-0.006932914	0.041189869	0.028330276	0.866334687	NA	NA	NA	NA	0.869622106
BTB-00046514	1	103728420	+	B	A	754	0.172295013	0.082728426	4.337464119	0.037282413	NA	NA	NA	NA	0.042258264
BTB-00046483	1	103750650	+	B	A	754	-0.101831401	0.112655709	0.817065786	0.36603946	NA	NA	NA	NA	0.378056829
BTB-00046543	1	103766703	+	B	A	754	0.002310989	0.058361767	0.001567974	0.968413899	NA	NA	NA	NA	0.96919745
Hapmap39785-BTA-85933	1	103788356	+	A	B	754	0.070874523	0.11367388	0.388739731	0.532962598	NA	NA	NA	NA	0.543177288
BTB-02074068	1	103833758	+	A	B	754	-0.047005636	0.052323596	0.80705791	0.368991512	NA	NA	NA	NA	0.380993488
BTB-00045786	1	103926075	+	B	A	754	0.118111218	0.130489367	0.819279423	0.36539093	NA	NA	NA	NA	0.377411584
BTB-00045751	1	103950225	+	B	A	752	-0.103450917	0.112752383	0.84181611	0.358877879	NA	NA	NA	NA	0.370929563
Hapmap38948-BTA-28757	1	103973956	+	B	A	751	0.00821434	0.041954198	0.038334917	0.844772152	NA	NA	NA	NA	0.848577619
BTB-00046247	1	104048241	+	B	A	754	-0.108626205	0.165564504	0.430461934	0.511762371	NA	NA	NA	NA	0.522294754
BTB-02007023	1	104119054	+	B	A	754	-0.028233193	0.073325999	0.148253183	0.7002103	NA	NA	NA	NA	0.707303333
Hapmap42893-BTA-27908	1	104152463	+	A	B	754	-0.028233193	0.073325999	0.148253183	0.7002103	NA	NA	NA	NA	0.707303333
BTB-01831301	1	104220701	+	B	A	754	0.020761478	0.046605827	0.198443135	0.655980448	NA	NA	NA	NA	0.663988333
BTB-01579680	1	104257251	+	A	B	746	-0.024719325	0.064535698	0.146714554	0.70169503	NA	NA	NA	NA	0.708756456
BTB-01579733	1	104280525	+	A	B	754	-0.02998705	0.066512048	0.203266991	0.652096648	NA	NA	NA	NA	0.660182235
BTB-01579839	1	104344681	+	A	B	754	0.006004559	0.068296167	0.007729823	0.92994073	NA	NA	NA	NA	0.931675243
BTB-01331013	1	104842361	+	A	B	754	-0.063554283	0.086059608	0.5453696	0.46021587	NA	NA	NA	NA	0.471424905
BTB-01614019	1	104881796	+	B	A	741	-0.011095402	0.049747463	0.049744398	0.823508638	NA	NA	NA	NA	0.827819521
ARS-BFGL-NGS-119528	1	104958924	+	B	A	754	0.030343693	0.104390879	0.084491257	0.771300812	NA	NA	NA	NA	0.776824646
ARS-BFGL-NGS-112619	1	104991163	+	A	B	754	0.030343693	0.104390879	0.084491257	0.771300812	NA	NA	NA	NA	0.776824646
BTB-01776340	1	105084197	+	A	B	754	0.02677028	0.101419023	0.069673399	0.791812906	NA	NA	NA	NA	0.79686541
BTB-01776404	1	105108951	+	A	B	752	-0.048239932	0.052711332	0.837539682	0.360101372	NA	NA	NA	NA	0.372147502
ARS-BFGL-NGS-118286	1	105169245	+	A	B	754	-0.034740243	0.060413801	0.330668928	0.565265464	NA	NA	NA	NA	0.574956976
BTB-01690684	1	105191465	+	A	B	754	0.013347105	0.043446096	0.094378406	0.758683011	NA	NA	NA	NA	0.764493022
BTB-01690739	1	105215796	+	A	B	754	-0.034740243	0.060413801	0.330668928	0.565265464	NA	NA	NA	NA	0.574956976
BTB-02073725	1	105264358	+	B	A	754	-0.034740243	0.060413801	0.330668928	0.565265464	NA	NA	NA	NA	0.574956976
BTB-00045108	1	105293236	+	B	A	754	-0.034740243	0.060413801	0.330668928	0.565265464	NA	NA	NA	NA	0.574956976
BTB-00044939	1	105355814	+	B	A	745	-0.020746174	0.055190128	0.141303596	0.706988485	NA	NA	NA	NA	0.713936784
BTB-01648341	1	105387594	+	B	A	754	-0.070141121	0.064297811	1.190016622	0.275326203	NA	NA	NA	NA	0.287417522
ARS-BFGL-NGS-111126	1	105416066	+	A	B	749	0.02107067	0.040095081	0.276168719	0.599223441	NA	NA	NA	NA	0.608318907
BTB-00044897	1	105477614	+	B	A	754	-0.125903397	0.177648034	0.502289482	0.478495867	NA	NA	NA	NA	0.489481467
BTB-02095892	1	105570832	+	B	A	754	-0.125903397	0.177648034	0.502289482	0.478495867	NA	NA	NA	NA	0.489481467
BTB-00044677	1	105651348	+	B	A	754	-0.051137903	0.058662501	0.759914422	0.383355305	NA	NA	NA	NA	0.395272308
BTA-45217-no-rs	1	105689048	+	B	A	753	-0.012050965	0.044474881	0.073419948	0.786420908	NA	NA	NA	NA	0.79159801
BTB-00044654	1	105718030	+	B	A	754	-0.048563967	0.045837727	1.122489151	0.289383106	NA	NA	NA	NA	0.301519481
Hapmap44077-BTA-45213	1	105754655	+	A	B	754	0.100828569	0.088832338	1.288323783	0.256357086	NA	NA	NA	NA	0.268349058
Hapmap51361-BTA-97011	1	105810391	+	A	B	754	0.122723469	0.098720546	1.545397318	0.21381621	NA	NA	NA	NA	0.225402844
ARS-BFGL-NGS-24511	1	105884830	+	B	A	754	0.070863437	0.044622144	2.521991068	0.11226875	NA	NA	NA	NA	0.121462809
ARS-BFGL-NGS-73237	1	105908625	+	B	A	754	-0.035179314	0.046705349	0.567337504	0.451318865	NA	NA	NA	NA	0.462629602
ARS-BFGL-NGS-111524	1	106015356	+	A	B	754	0.077451902	0.069191908	1.253007197	0.262978895	NA	NA	NA	NA	0.275010791
BTB-01808842	1	106228836	+	A	B	754	0.070141453	0.047999752	2.135362095	0.143936471	NA	NA	NA	NA	0.154151525
BTB-00048807	1	106245603	+	A	B	754	0.186386753	0.146047297	1.628707288	0.201881942	NA	NA	NA	NA	0.213303264
BTB-00048761	1	106267009	+	B	A	754	0.050043858	0.120501945	0.172469957	0.677925943	NA	NA	NA	NA	0.685486566
BTB-00048739	1	106295981	+	A	B	754	0.186386753	0.146047297	1.628707288	0.201881942	NA	NA	NA	NA	0.213303264
Hapmap55247-rs29011752	1	106319550	+	B	A	754	0.050043858	0.120501945	0.172469957	0.677925943	NA	NA	NA	NA	0.685486566
Hapmap13023-BTA-95276	1	106407844	+	B	A	753	0.011018853	0.042345568	0.067710629	0.794699738	NA	NA	NA	NA	0.799685337
Hapmap27036-BTA-163250	1	106453206	+	B	A	754	0.056857256	0.045264906	1.577787607	0.209079659	NA	NA	NA	NA	0.220603633
Hapmap41548-BTA-46240	1	106512965	+	A	B	754	0.062015403	0.046316933	1.792749285	0.180591548	NA	NA	NA	NA	0.191653105
Hapmap48954-BTA-95284	1	106596266	+	B	A	754	0.034438338	0.086302773	0.159233656	0.689863053	NA	NA	NA	NA	0.697174809
Hapmap39135-BTA-46239	1	106619491	+	B	A	754	0.067808054	0.048944532	1.919350124	0.16592832	NA	NA	NA	NA	0.176688619
BTB-00048624	1	106643275	+	A	B	754	0.023617094	0.071673115	0.108577628	0.741769333	NA	NA	NA	NA	0.74795809
BTB-00048535	1	106709414	+	B	A	754	-0.061722555	0.11807686	0.273248757	0.601160757	NA	NA	NA	NA	0.610220905
BTB-00048482	1	106735559	+	A	B	754	0.096841037	0.14160541	0.46769117	0.49405126	NA	NA	NA	NA	0.504832134
Hapmap47310-BTA-46212	1	106768984	+	B	A	754	0.096841037	0.14160541	0.46769117	0.49405126	NA	NA	NA	NA	0.504832134
BTB-00048449	1	106802833	+	B	A	754	0.183090247	0.123098966	2.212185857	0.13692454	NA	NA	NA	NA	0.146939469
ARS-BFGL-NGS-115565	1	106824629	+	B	A	754	0.113514897	0.078458218	2.093287305	0.147947422	NA	NA	NA	NA	0.158270968
BTB-00048319	1	106881204	+	A	B	754	0.010234235	0.087368349	0.01372153	0.906749957	NA	NA	NA	NA	0.909054183
BTB-00048187	1	106973350	+	A	B	753	-0.052416237	0.069491076	0.56894934	0.450676723	NA	NA	NA	NA	0.461994616
BTA-46209-no-rs	1	107009676	+	B	A	754	0.086572452	0.085906616	1.01556146	0.313574162	NA	NA	NA	NA	0.325735912
BTB-00048133	1	107033065	+	B	A	753	0.093879701	0.120558081	0.606388199	0.436150967	NA	NA	NA	NA	0.447623915
Hapmap48347-BTA-46207	1	107094743	+	B	A	754	0.015692329	0.050714578	0.095743473	0.756998695	NA	NA	NA	NA	0.762846678
BTB-00048035	1	107149909	+	A	B	754	0.071025205	0.064994342	1.194191247	0.274485759	NA	NA	NA	NA	0.286573635
ARS-BFGL-NGS-110392	1	107172243	+	B	A	754	-0.15047578	0.049656646	9.182870255	0.002442906	NA	NA	NA	NA	0.003125531
Hapmap32019-BTA-124526	1	107217357	+	B	A	754	0.07695179	0.06603828	1.357831713	0.243913618	NA	NA	NA	NA	0.255814555
BTB-00047642	1	107257059	+	B	A	754	0.065573724	0.07131031	0.845580655	0.357805563	NA	NA	NA	NA	0.369862011
BTB-00047563	1	107284449	+	B	A	754	-0.034064994	0.083558984	0.166199736	0.683511546	NA	NA	NA	NA	0.690956193
UA-IFASA-4990	1	107333592	+	B	A	753	0.041702038	0.067186591	0.385255946	0.534803679	NA	NA	NA	NA	0.544989787
BTB-00049060	1	107573707	+	A	B	754	0.042862895	0.05962905	0.516710429	0.472248302	NA	NA	NA	NA	0.483312403
BTB-00049075	1	107611829	+	B	A	754	-0.084643224	0.056890916	2.213596925	0.136799383	NA	NA	NA	NA	0.146810615
BTB-00240967	1	107670068	+	B	A	752	0.111988989	0.187222126	0.357796679	0.549732457	NA	NA	NA	NA	0.559681183
ARS-BFGL-NGS-63747	1	107698360	+	B	A	754	0.03579138	0.061871845	0.334634542	0.562942761	NA	NA	NA	NA	0.572673377
ARS-BFGL-NGS-51005	1	107727635	+	B	A	746	0.044777457	0.063428171	0.498372968	0.4802159	NA	NA	NA	NA	0.491179507
BTB-00049653	1	107910690	+	A	B	754	0.019967068	0.065318848	0.093444033	0.759843607	NA	NA	NA	NA	0.765627421
BTB-00045631	1	108091870	+	A	B	753	0.061517733	0.081297015	0.572600126	0.449227542	NA	NA	NA	NA	0.460561492
Hapmap34753-BES7_Contig483_2157	1	108154057	+	B	A	754	0.058627711	0.080928243	0.524814285	0.468795239	NA	NA	NA	NA	0.479901784
ARS-BFGL-BAC-31718	1	108174470	+	B	A	754	-0.018926268	0.093209033	0.041230059	0.839094496	NA	NA	NA	NA	0.843035478
ARS-BFGL-NGS-235	1	108199006	+	B	A	754	-0.015071443	0.097461636	0.023913452	0.877105333	NA	NA	NA	NA	0.880132151
ARS-BFGL-NGS-114023	1	108249215	+	B	A	754	0.050043858	0.120501945	0.172469957	0.677925943	NA	NA	NA	NA	0.685486566
ARS-BFGL-NGS-111509	1	108282363	+	B	A	754	0.039452017	0.066245324	0.354672865	0.55147978	NA	NA	NA	NA	0.561400082
BTB-00045263	1	108319369	+	B	A	753	0.039056113	0.124514976	0.098386351	0.753774736	NA	NA	NA	NA	0.759695247
BTA-45222-no-rs	1	108352293	+	B	A	754	0.01626119	0.041925627	0.15043384	0.698121109	NA	NA	NA	NA	0.705258523
Hapmap46299-BTA-46253	1	108444502	+	A	B	754	0.034739412	0.045594375	0.58052696	0.446105843	NA	NA	NA	NA	0.457473946
BTB-00049354	1	108453122	+	A	B	754	0.067372212	0.065027258	1.073422609	0.300173637	NA	NA	NA	NA	0.312329185
Hapmap38386-BTA-122729	1	108634690	+	B	A	754	0.050931762	0.042628597	1.427497434	0.232173293	NA	NA	NA	NA	0.243968147
Hapmap42097-BTA-120192	1	108708542	+	B	A	746	0.008968974	0.04783963	0.035148754	0.851284297	NA	NA	NA	NA	0.854933857
BTA-120188-no-rs	1	108748198	+	B	A	754	0.026647309	0.045395491	0.344573028	0.557201403	NA	NA	NA	NA	0.567027717
ARS-BFGL-NGS-116315	1	108782509	+	A	B	753	0.034790808	0.046418115	0.561764164	0.453550306	NA	NA	NA	NA	0.464835982
ARS-BFGL-NGS-35848	1	108864882	+	A	B	754	0.012570139	0.053529758	0.055142899	0.814344367	NA	NA	NA	NA	0.818871211
Hapmap44346-BTA-120193	1	108900317	+	A	B	754	0.141592154	0.187002871	0.573299851	0.448950615	NA	NA	NA	NA	0.460287619
Hapmap42098-BTA-120200	1	108935413	+	B	A	754	-0.09444317	0.098447557	0.920303836	0.337395208	NA	NA	NA	NA	0.349523017
Hapmap32861-BTA-158968	1	108980255	+	A	B	754	-0.015200011	0.041455486	0.13443854	0.71387368	NA	NA	NA	NA	0.720673819
BTB-01263441	1	109007793	+	B	A	754	0.043331661	0.042072422	1.060756373	0.303042737	NA	NA	NA	NA	0.315201221
BTB-01961443	1	109032560	+	B	A	754	0.028479325	0.045710101	0.388181653	0.533256754	NA	NA	NA	NA	0.543466888
BTA-109427-no-rs	1	109079423	+	B	A	754	0.026724649	0.045717937	0.341704565	0.558846963	NA	NA	NA	NA	0.56864599
ARS-BFGL-NGS-32083	1	109099488	+	B	A	754	0.029185334	0.045862694	0.404958206	0.524539678	NA	NA	NA	NA	0.534883138
BTB-02008740	1	109136062	+	B	A	754	0.053196857	0.054074314	0.967809585	0.32522707	NA	NA	NA	NA	0.337379157
ARS-BFGL-NGS-118240	1	109200000	+	B	A	752	0.05626979	0.041714202	1.8196284	0.177357516	NA	NA	NA	NA	0.188356582
ARS-BFGL-NGS-535	1	109221369	+	A	B	754	-0.021969501	0.046511716	0.223108266	0.636681714	NA	NA	NA	NA	0.645071166
ARS-BFGL-NGS-10422	1	109252370	+	B	A	754	-0.032670355	0.085823944	0.144907466	0.70345026	NA	NA	NA	NA	0.710474251
Hapmap44213-BTA-122843	1	109314516	+	A	B	750	0.016654854	0.114853504	0.021027767	0.884703337	NA	NA	NA	NA	0.887545657
BTB-01201524	1	109359679	+	B	A	754	0.007203593	0.077856914	0.008560596	0.92628213	NA	NA	NA	NA	0.928106735
ARS-BFGL-NGS-115502	1	109431433	+	B	A	754	0.085759036	0.043101524	3.958900021	0.046624161	NA	NA	NA	NA	0.05234136
BTA-98364-no-rs	1	109468586	+	A	B	754	-0.058830297	0.068706908	0.733164245	0.391859452	NA	NA	NA	NA	0.403718523
ARS-BFGL-NGS-66914	1	109521534	+	B	A	754	0.070257475	0.120501945	0.339935845	0.559866256	NA	NA	NA	NA	0.569648322
ARS-BFGL-NGS-118671	1	109543734	+	B	A	754	0.054571672	0.050293478	1.177365156	0.277893051	NA	NA	NA	NA	0.289994351
ARS-BFGL-NGS-93455	1	109649036	+	A	B	754	0.098200564	0.057766012	2.88990253	0.089136318	NA	NA	NA	NA	0.097362044
ARS-BFGL-NGS-33623	1	109680994	+	A	B	745	0.067136851	0.076601837	0.768145625	0.38079133	NA	NA	NA	NA	0.392724703
ARS-BFGL-NGS-115228	1	109706655	+	A	B	754	-0.006039791	0.046041032	0.017208924	0.89563071	NA	NA	NA	NA	0.898206806
BTA-111239-no-rs	1	109749666	+	B	A	754	-0.024927847	0.112655709	0.048962448	0.824878627	NA	NA	NA	NA	0.829157125
Hapmap50869-BTA-111237	1	109869888	+	B	A	754	-0.135243484	0.182139006	0.551349232	0.457766922	NA	NA	NA	NA	0.469004422
Hapmap27886-BTA-156087	1	109986360	+	A	B	754	0.047607097	0.043852122	1.178588421	0.277643552	NA	NA	NA	NA	0.289743917
Hapmap40040-BTA-104644	1	110037865	+	A	B	754	0.016431389	0.100324652	0.026824599	0.869902629	NA	NA	NA	NA	0.873103846
BTB-01568926	1	110070985	+	A	B	754	0.016431389	0.100324652	0.026824599	0.869902629	NA	NA	NA	NA	0.873103846
BTB-00006126	1	110299855	+	B	A	743	-0.056824612	0.082512618	0.474277179	0.491026019	NA	NA	NA	NA	0.501847722
BTB-01184881	1	110389787	+	A	B	754	0.059858509	0.148441533	0.162607636	0.68676699	NA	NA	NA	NA	0.694143656
ARS-BFGL-BAC-16136	1	110580221	+	A	B	754	-0.074691934	0.064114985	1.357151439	0.244031773	NA	NA	NA	NA	0.255933675
BTB-01166725	1	110629127	+	B	A	754	-0.070320063	0.070078114	1.006917048	0.315642554	NA	NA	NA	NA	0.327803589
ARS-BFGL-BAC-16138	1	110694748	+	B	A	754	0.126660876	0.091423707	1.919408069	0.165921929	NA	NA	NA	NA	0.176682086
BTB-01166773	1	110720832	+	B	A	754	0.01628737	0.098366306	0.027416321	0.868488474	NA	NA	NA	NA	0.871723873
Hapmap41730-BTA-102454	1	110781251	+	A	B	754	0.06912241	0.11807686	0.342695301	0.558277559	NA	NA	NA	NA	0.568086041
ARS-BFGL-NGS-105415	1	110808219	+	B	A	753	0.034887126	0.040665134	0.736013806	0.390940798	NA	NA	NA	NA	0.402806392
BTA-102461-no-rs	1	110848462	+	A	B	754	0.007370502	0.078458218	0.008825051	0.925155436	NA	NA	NA	NA	0.927007771
Hapmap38800-BTA-102469	1	110887273	+	A	B	753	0.115350867	0.140429847	0.674718901	0.411411205	NA	NA	NA	NA	0.42311669
BTB-01167043	1	110946536	+	B	A	754	0.04726108	0.041049701	1.325523071	0.249603232	NA	NA	NA	NA	0.261548446
ARS-BFGL-NGS-32687	1	110982956	+	A	B	739	-0.076334131	0.091525756	0.695586079	0.404270822	NA	NA	NA	NA	0.416035608
ARS-BFGL-NGS-57889	1	111030092	+	A	B	751	-0.04938929	0.075413049	0.428916308	0.512521179	NA	NA	NA	NA	0.523042563
ARS-BFGL-NGS-119115	1	111060336	+	B	A	754	0.031879375	0.11367388	0.078649911	0.779135415	NA	NA	NA	NA	0.784480087
ARS-BFGL-NGS-109823	1	111122389	+	A	B	753	0.068666866	0.070177609	0.957408601	0.327840644	NA	NA	NA	NA	0.339988714
ARS-BFGL-NGS-35001	1	111162057	+	A	B	754	-0.005610467	0.041242236	0.018506044	0.891792093	NA	NA	NA	NA	0.894461823
BTA-96415-no-rs	1	111265311	+	B	A	753	0.021206867	0.044061989	0.231646025	0.630306003	NA	NA	NA	NA	0.63881895
BTB-01140101	1	111289853	+	A	B	754	0.016388764	0.044086984	0.138188416	0.710088655	NA	NA	NA	NA	0.716970382
ARS-BFGL-NGS-18066	1	111357945	+	B	A	754	-0.087323753	0.13214873	0.436655368	0.5087412	NA	NA	NA	NA	0.51931709
ARS-BFGL-NGS-26803	1	111389074	+	B	A	754	0.067698113	0.064837275	1.09019357	0.296428324	NA	NA	NA	NA	0.308578687
ARS-BFGL-NGS-110339	1	111495891	+	A	B	754	0.078026299	0.075945277	1.055554049	0.304231398	NA	NA	NA	NA	0.316390839
ARS-BFGL-NGS-26090	1	111544625	+	B	A	749	0.005163261	0.041586923	0.015414685	0.901191848	NA	NA	NA	NA	0.903632088
ARS-BFGL-NGS-26007	1	111855994	+	B	A	754	0.099233117	0.053815942	3.400097474	0.065192567	NA	NA	NA	NA	0.072150059
BTB-02056490	1	111955405	+	B	A	754	-0.03836627	0.046054098	0.694004968	0.404805474	NA	NA	NA	NA	0.416565945
ARS-BFGL-NGS-104170	1	111997359	+	A	B	754	0.052692133	0.063213874	0.69481111	0.404532749	NA	NA	NA	NA	0.416295423
ARS-BFGL-NGS-104436	1	112039035	+	B	A	754	-0.074410109	0.039243973	3.595157742	0.057948129	NA	NA	NA	NA	0.064453418
BTA-114834-no-rs	1	112208818	+	A	B	751	-0.019969443	0.041860207	0.227577409	0.633325991	NA	NA	NA	NA	0.641780605
ARS-BFGL-BAC-6549	1	112225759	+	B	A	751	-0.012440088	0.05163488	0.058044434	0.809613923	NA	NA	NA	NA	0.814251771
BTB-01229664	1	112247273	+	B	A	754	-0.019917879	0.040832551	0.23794312	0.625695665	NA	NA	NA	NA	0.634297089
ARS-BFGL-NGS-97925	1	112344219	+	B	A	754	0.180956208	0.073892886	5.997105912	0.014329366	NA	NA	NA	NA	0.016934862
BTA-104132-no-rs	1	112396926	+	A	B	754	-0.00271156	0.044063328	0.0037869	0.950930919	NA	NA	NA	NA	0.952147301
Hapmap41249-BTA-37966	1	112462260	+	B	A	750	-0.002062782	0.05432941	0.001441574	0.969713149	NA	NA	NA	NA	0.9704645
ARS-BFGL-NGS-18134	1	112497788	+	A	B	754	0.045292637	0.125888697	0.129443941	0.719009278	NA	NA	NA	NA	0.725698176
ARS-BFGL-NGS-61822	1	112526671	+	A	B	754	0.004695984	0.048842102	0.009244097	0.923404439	NA	NA	NA	NA	0.925299854
ARS-BFGL-BAC-16144	1	112551212	+	B	A	754	-0.035200839	0.059504732	0.349947598	0.554142795	NA	NA	NA	NA	0.564019525
UA-IFASA-7369	1	112649918	+	A	B	754	-0.059597948	0.041828297	2.030122526	0.154208175	NA	NA	NA	NA	0.16469276
BTB-00049981	1	112675358	+	B	A	754	0.019312591	0.048466711	0.15877934	0.690282844	NA	NA	NA	NA	0.69758578
BTB-00049996	1	112827230	+	A	B	754	-0.042473207	0.066175155	0.4119459	0.520983492	NA	NA	NA	NA	0.531380321
ARS-BFGL-NGS-104897	1	112863292	+	B	A	754	0.040222099	0.046312751	0.754272534	0.385126883	NA	NA	NA	NA	0.397032276
ARS-BFGL-NGS-16218	1	113042340	+	B	A	754	-0.068854604	0.044816433	2.36043146	0.124447765	NA	NA	NA	NA	0.134071449
ARS-BFGL-NGS-16950	1	113064926	+	A	B	754	-0.011985193	0.06635352	0.032625874	0.85666088	NA	NA	NA	NA	0.860181353
ARS-BFGL-NGS-110332	1	113085294	+	A	B	754	0.011972197	0.080686785	0.022016225	0.882043944	NA	NA	NA	NA	0.8849509
ARS-BFGL-NGS-68690	1	113110343	+	B	A	750	-0.076885261	0.040077912	3.680238954	0.055060959	NA	NA	NA	NA	0.061375357
BTA-47238-no-rs	1	113215525	+	A	B	753	0.004143695	0.04116419	0.010132962	0.919818289	NA	NA	NA	NA	0.92180188
ARS-BFGL-NGS-25368	1	113296627	+	A	B	754	0.079544358	0.062245344	1.633070839	0.201278834	NA	NA	NA	NA	0.212691137
ARS-BFGL-BAC-6558	1	113346075	+	A	B	754	-0.027813472	0.052881543	0.276631839	0.598917375	NA	NA	NA	NA	0.608018409
BTB-01058479	1	113667077	+	A	B	754	0.051686617	0.045377833	1.297384512	0.254691526	NA	NA	NA	NA	0.266672541
BTA-97864-no-rs	1	113780811	+	B	A	751	0.00034067	0.04309956	6.25E-05	0.99369339	NA	NA	NA	NA	0.993849912
BTA-122011-no-rs	1	113821052	+	A	B	754	0.043486036	0.110707625	0.154292414	0.694466665	NA	NA	NA	NA	0.701681445
ARS-BFGL-NGS-43953	1	113855984	+	B	A	754	-0.081524487	0.182139006	0.200341177	0.654445599	NA	NA	NA	NA	0.662484245
Hapmap55381-rs29025399	1	114137258	+	A	B	754	0.039824616	0.044972291	0.784175317	0.375867213	NA	NA	NA	NA	0.387830573
Hapmap35306-BES9_Contig289_730	1	114180799	+	B	A	753	-0.004441424	0.042469062	0.010937025	0.9167089	NA	NA	NA	NA	0.918768881
ARS-BFGL-NGS-2027	1	114239740	+	A	B	754	-0.069650523	0.072158416	0.931697178	0.334422303	NA	NA	NA	NA	0.346557343
Hapmap39601-BTA-89540	1	114270026	+	B	A	754	-0.022121058	0.058874767	0.141173568	0.707117103	NA	NA	NA	NA	0.714062645
ARS-BFGL-NGS-119781	1	114290180	+	A	B	754	-0.04876382	0.057884541	0.709692555	0.399545895	NA	NA	NA	NA	0.411347909
ARS-BFGL-NGS-46265	1	114378974	+	A	B	752	-0.081415993	0.182222058	0.199626207	0.65502273	NA	NA	NA	NA	0.663049818
Hapmap47770-BTA-89520	1	114647883	+	B	A	754	0.076453165	0.057805163	1.749273356	0.185968108	NA	NA	NA	NA	0.197128821
BTA-94396-no-rs	1	114771441	+	A	B	754	0.012310569	0.071873029	0.029337584	0.864001893	NA	NA	NA	NA	0.867345603
ARS-BFGL-NGS-76535	1	114868818	+	B	A	754	0.055335753	0.055395411	0.99784726	0.317831969	NA	NA	NA	NA	0.329991772
BTB-01922537	1	114907147	+	B	A	754	-0.047842276	0.047569252	1.011511945	0.314540896	NA	NA	NA	NA	0.326702367
ARS-BFGL-NGS-92715	1	114945541	+	B	A	754	-0.00429009	0.047140519	0.008282169	0.927487486	NA	NA	NA	NA	0.929282418
Hapmap51663-BTA-94927	1	115022208	+	B	A	754	-0.03675013	0.045679313	0.647259803	0.421094079	NA	NA	NA	NA	0.432713455
BTB-01457148	1	115033039	+	B	A	754	-0.045288768	0.049333298	0.842753814	0.358610365	NA	NA	NA	NA	0.370663247
ARS-BFGL-NGS-37145	1	115072563	+	B	A	754	0.014146294	0.046999155	0.090595217	0.76342182	NA	NA	NA	NA	0.769124704
BTB-01744054	1	115185215	+	B	A	754	-0.058345036	0.048155067	1.467992511	0.225662697	NA	NA	NA	NA	0.237389811
Hapmap54649-rs29025427	1	115361862	+	B	A	754	-0.024126071	0.041609272	0.336196334	0.562033042	NA	NA	NA	NA	0.571778912
ARS-BFGL-NGS-67613	1	115389278	+	A	B	749	-0.020869145	0.042667559	0.239228939	0.624763571	NA	NA	NA	NA	0.633382798
BTB-00051001	1	115689669	+	B	A	754	-0.002395151	0.137568096	0.000303131	0.98610901	NA	NA	NA	NA	0.986453741
Hapmap25235-BTA-124549	1	115810641	+	A	B	754	0.044349665	0.065396284	0.459911802	0.497665195	NA	NA	NA	NA	0.508396666
BTB-00050887	1	115882381	+	B	A	754	0.083416574	0.089087634	0.876738026	0.349096667	NA	NA	NA	NA	0.361188111
BTB-01514979	1	115917892	+	B	A	754	0.047943747	0.083211703	0.331967158	0.564503044	NA	NA	NA	NA	0.574207415
Hapmap28796-BTA-112750	1	115951265	+	B	A	754	0.023498045	0.053321568	0.194203766	0.659440649	NA	NA	NA	NA	0.667378931
BTB-01191390	1	116046553	+	B	A	754	0.000253912	0.043610496	3.39E-05	0.995354529	NA	NA	NA	NA	0.995469825
BTB-01191211	1	116301231	+	A	B	747	-0.183307661	0.192966997	0.902391832	0.342141182	NA	NA	NA	NA	0.354255746
Hapmap53293-rs29016851	1	116348200	+	B	A	754	-0.005725048	0.077530449	0.005452727	0.941135645	NA	NA	NA	NA	0.942594063
Hapmap38720-BTA-105046	1	116582598	+	B	A	754	-0.024718171	0.050574388	0.238875371	0.625019563	NA	NA	NA	NA	0.633633904
Hapmap27149-BTA-124565	1	116662832	+	B	A	754	-0.029085294	0.039877561	0.531973182	0.465778472	NA	NA	NA	NA	0.476921542
BTB-02041724	1	116700751	+	A	B	747	0.005644307	0.101228188	0.003108983	0.955534389	NA	NA	NA	NA	0.956636894
BTA-90528-no-rs	1	116710190	+	B	A	753	-0.054039823	0.169647482	0.10146891	0.750073955	NA	NA	NA	NA	0.756077467
BTB-00051291	1	116853616	+	B	A	754	0.023588333	0.063393751	0.138452753	0.709824056	NA	NA	NA	NA	0.716711475
Hapmap24434-BTA-48171	1	116928702	+	A	B	752	-0.06966181	0.153840596	0.205044253	0.650679712	NA	NA	NA	NA	0.658793535
Hapmap27736-BTA-124575	1	117052000	+	A	B	754	0.14637563	0.182139006	0.645849944	0.421600352	NA	NA	NA	NA	0.43321505
BTB-02047820	1	117318567	+	B	A	754	-0.057092786	0.083074616	0.47230853	0.491927049	NA	NA	NA	NA	0.502736643
BTB-01622929	1	117345968	+	B	A	746	-0.043868386	0.043564153	1.014015895	0.313942673	NA	NA	NA	NA	0.326104328
ARS-BFGL-NGS-20062	1	117547653	+	B	A	754	-0.05631304	0.128545732	0.191912219	0.661329837	NA	NA	NA	NA	0.669229969
BTA-20517-no-rs	1	117585231	+	A	B	753	0.202648857	0.119324765	2.884211727	0.089451775	NA	NA	NA	NA	0.09769223
Hapmap60528-rs29019947	1	117619160	+	A	B	753	0.055827696	0.040583562	1.892339603	0.168938274	NA	NA	NA	NA	0.179764236
BTB-01305960	1	117722957	+	B	A	745	0.090460334	0.099247243	0.830767444	0.362050708	NA	NA	NA	NA	0.374087724
BTB-01305946	1	117751796	+	B	A	754	0.227637422	0.123098966	3.41962519	0.064425639	NA	NA	NA	NA	0.07133697
ARS-BFGL-NGS-25618	1	117781148	+	B	A	754	0.120260887	0.079696739	2.277024486	0.131303568	NA	NA	NA	NA	0.14114801
Hapmap51142-BTA-109780	1	117854060	+	A	B	754	-0.006007824	0.043326577	0.019227628	0.889715886	NA	NA	NA	NA	0.892436209
BTB-00051535	1	118072379	+	B	A	754	0.0080019	0.105181858	0.005787681	0.939357992	NA	NA	NA	NA	0.940860292
ARS-BFGL-NGS-13821	1	118127187	+	A	B	754	-0.185193421	0.148441533	1.556468191	0.212183095	NA	NA	NA	NA	0.223748555
BTA-48213-no-rs	1	118162844	+	A	B	754	0.002995396	0.043270857	0.004792008	0.944811053	NA	NA	NA	NA	0.9461787
Hapmap39027-BTA-48208	1	118194724	+	B	A	754	-0.009995929	0.05137642	0.037854599	0.845735396	NA	NA	NA	NA	0.849517834
BTB-00051887	1	118226740	+	B	A	753	-0.00397781	0.048588795	0.006702174	0.934752629	NA	NA	NA	NA	0.936368544
ARS-BFGL-NGS-10545	1	118289543	+	B	A	754	-0.077188966	0.072520801	1.132883521	0.287161114	NA	NA	NA	NA	0.299291908
Hapmap46705-BTA-49345	1	118581426	+	B	A	753	-0.032060995	0.078092968	0.168550532	0.681403222	NA	NA	NA	NA	0.688891743
BTB-00052514	1	118609659	+	B	A	754	0.069419675	0.124468309	0.311062442	0.577028959	NA	NA	NA	NA	0.586519068
BTB-00052487	1	118643593	+	A	B	754	0.073142785	0.125888697	0.337574397	0.561232683	NA	NA	NA	NA	0.570991946
BTA-99965-no-rs	1	118714300	+	A	B	753	-0.036421144	0.067353206	0.292408928	0.588680952	NA	NA	NA	NA	0.597966199
ARS-BFGL-NGS-23299	1	118752046	+	B	A	750	-0.035518517	0.08181297	0.188480028	0.664184699	NA	NA	NA	NA	0.672026984
BTB-00052201	1	118815770	+	A	B	754	-0.03044306	0.050648824	0.361274964	0.547799004	NA	NA	NA	NA	0.557779028
Hapmap48354-BTA-48238	1	118837556	+	B	A	753	-0.066085381	0.07111972	0.863437134	0.352778618	NA	NA	NA	NA	0.364856076
ARS-BFGL-NGS-105650	1	118882592	+	B	A	754	0.00912304	0.063307865	0.020766524	0.885416809	NA	NA	NA	NA	0.888241778
Hapmap54441-rs29025631	1	118923333	+	B	A	754	0.032571652	0.052606634	0.383352705	0.535814365	NA	NA	NA	NA	0.545984716
ARS-BFGL-NGS-103307	1	118982145	+	A	B	742	0.05917125	0.057908935	1.044071732	0.306876382	NA	NA	NA	NA	0.319037409
Hapmap24824-BTA-136168	1	119266614	+	B	A	754	0.045633881	0.041960746	1.182737635	0.276799371	NA	NA	NA	NA	0.288896516
ARS-BFGL-NGS-59470	1	119329151	+	B	A	754	-0.014038151	0.044322277	0.100317268	0.751449231	NA	NA	NA	NA	0.75742193
ARS-BFGL-NGS-31534	1	119355031	+	B	A	754	-0.092480705	0.06166228	2.249381462	0.133667822	NA	NA	NA	NA	0.143585096
Hapmap46305-BTA-53011	1	119374036	+	A	B	754	-0.011172489	0.078404585	0.020305653	0.886686735	NA	NA	NA	NA	0.889480809
BTB-02013809	1	119399386	+	B	A	754	-0.011172489	0.078404585	0.020305653	0.886686735	NA	NA	NA	NA	0.889480809
ARS-BFGL-NGS-119723	1	119470974	+	B	A	754	0.651594645	0.192293776	11.48218543	0.000702665	NA	NA	NA	NA	0.000951677
ARS-BFGL-NGS-117328	1	119749415	+	A	B	754	0.101554605	0.146047297	0.483517506	0.486833336	NA	NA	NA	NA	0.497710824
BTB-01943865	1	119835847	+	A	B	753	0.016121416	0.124465163	0.016776862	0.896941829	NA	NA	NA	NA	0.899485916
BTA-49362-no-rs	1	119909518	+	A	B	753	0.104586082	0.044705971	5.472890118	0.019313661	NA	NA	NA	NA	0.022527269
ARS-BFGL-BAC-7205	1	119976661	+	A	B	754	0.026049887	0.041101234	0.401700123	0.526212546	NA	NA	NA	NA	0.536530695
BTB-00053237	1	120001963	+	A	B	754	0.020518266	0.046035134	0.198656373	0.655807576	NA	NA	NA	NA	0.663818929
ARS-BFGL-BAC-7198	1	120303037	+	A	B	754	-0.015643453	0.04343433	0.129717627	0.718724992	NA	NA	NA	NA	0.725420065
Hapmap23082-BTA-147775	1	120326805	+	A	B	754	0.037154866	0.058849015	0.398614407	0.527805704	NA	NA	NA	NA	0.538099625
Hapmap38442-BTA-87622	1	120337884	+	A	B	754	-0.043986666	0.079321357	0.307511829	0.579211055	NA	NA	NA	NA	0.588663198
BTB-01476130	1	120496926	+	A	B	753	0.013923151	0.081268751	0.029351337	0.863970331	NA	NA	NA	NA	0.867314802
BTB-00053634	1	120732249	+	B	A	754	0.006938744	0.086553609	0.006426749	0.936104428	NA	NA	NA	NA	0.937687004
ARS-BFGL-BAC-13578	1	120752725	+	A	B	754	-0.024758777	0.133878229	0.034200974	0.853279977	NA	NA	NA	NA	0.85688166
ARS-BFGL-NGS-23874	1	120842008	+	A	B	754	-0.135808891	0.15644838	0.753553807	0.385353402	NA	NA	NA	NA	0.397257292
Hapmap33760-BTA-161469	1	121003901	+	A	B	753	0.041586916	0.040595967	1.049415935	0.305641641	NA	NA	NA	NA	0.31780202
BTA-49368-no-rs	1	121093829	+	B	A	754	-0.070541183	0.056258545	1.572202534	0.209887441	NA	NA	NA	NA	0.221422371
Hapmap59700-rs29027306	1	121113938	+	B	A	754	0.038695923	0.041694043	0.861355437	0.35335966	NA	NA	NA	NA	0.365434802
BTB-00053769	1	121341406	+	A	B	754	-0.061784237	0.057499911	1.154572022	0.282594106	NA	NA	NA	NA	0.294711634
BTA-49375-no-rs	1	121363361	+	B	A	754	0.067781953	0.148441533	0.208505397	0.647941389	NA	NA	NA	NA	0.656109606
BTB-01117225	1	121498622	+	A	B	754	-0.066819115	0.047142893	2.00894927	0.156373588	NA	NA	NA	NA	0.166911589
Hapmap23106-BTA-89134	1	121560706	+	B	A	754	0.106815912	0.075330227	2.010635549	0.156199871	NA	NA	NA	NA	0.166733629
BTB-01904540	1	121686760	+	B	A	754	0.016327666	0.047635259	0.117487355	0.731775796	NA	NA	NA	NA	0.738185556
BTB-01116994	1	121733487	+	A	B	754	0.04715373	0.048226209	0.956017538	0.3281923	NA	NA	NA	NA	0.34033978
Hapmap25578-BTA-148357	1	121818219	+	A	B	754	0.056456442	0.055068285	1.051051301	0.305265087	NA	NA	NA	NA	0.317425236
BTB-01116846	1	121871117	+	B	A	754	-0.064795984	0.087368349	0.550031945	0.458304642	NA	NA	NA	NA	0.469535922
ARS-BFGL-NGS-114386	1	121897831	+	B	A	754	0.004965473	0.133878229	0.001375629	0.970413665	NA	NA	NA	NA	0.971147654
Hapmap25850-BTA-148345	1	121925426	+	B	A	753	-0.034525713	0.061993549	0.310164669	0.577579155	NA	NA	NA	NA	0.587059709
Hapmap25955-BTA-89120	1	121962253	+	B	A	754	-0.040112112	0.041057467	0.954479796	0.328581619	NA	NA	NA	NA	0.34072843
Hapmap59251-rs29020792	1	122081751	+	B	A	754	-0.092670025	0.060445238	2.350468162	0.125245389	NA	NA	NA	NA	0.134895506
Hapmap43795-BTA-16918	1	122360054	+	A	B	754	0.078986014	0.060460737	1.706685603	0.191415962	NA	NA	NA	NA	0.202671298
BTA-49389-no-rs	1	122474911	+	A	B	754	0.059502557	0.043565183	1.865486773	0.171992881	NA	NA	NA	NA	0.182883423
BTB-00054117	1	122500882	+	A	B	754	0.128480765	0.15644838	0.67442567	0.411512859	NA	NA	NA	NA	0.423217474
BTB-00054095	1	122524043	+	A	B	754	0.128480765	0.15644838	0.67442567	0.411512859	NA	NA	NA	NA	0.423217474
BTB-00054052	1	122565912	+	B	A	754	0.128480765	0.15644838	0.67442567	0.411512859	NA	NA	NA	NA	0.423217474
BTB-00054069	1	122606040	+	A	B	754	-0.038001126	0.192293776	0.039053725	0.843342265	NA	NA	NA	NA	0.847181898
BTB-00054609	1	122636122	+	B	A	754	-0.068295	0.095674606	0.509547236	0.47533492	NA	NA	NA	NA	0.48636051
BTA-49414-no-rs	1	122665580	+	A	B	754	0.009509624	0.092422051	0.010587062	0.918047535	NA	NA	NA	NA	0.920074637
Hapmap27254-BTA-49411	1	122672541	+	A	B	754	0.152298727	0.063169483	5.812699894	0.015910849	NA	NA	NA	NA	0.018717204
Hapmap43868-BTA-49405	1	122767985	+	A	B	754	0.009509624	0.092422051	0.010587062	0.918047535	NA	NA	NA	NA	0.920074637
BTB-00054470	1	122789893	+	B	A	754	-0.079397805	0.049952636	2.526388694	0.11195618	NA	NA	NA	NA	0.121138543
ARS-BFGL-NGS-105510	1	122814776	+	A	B	753	-0.020235977	0.047918334	0.178338433	0.67280507	NA	NA	NA	NA	0.680471275
ARS-BFGL-BAC-14216	1	122884941	+	A	B	754	0.011295489	0.086871667	0.016906503	0.896546641	NA	NA	NA	NA	0.899100378
ARS-BFGL-NGS-7472	1	122911380	+	A	B	754	0.011295489	0.086871667	0.016906503	0.896546641	NA	NA	NA	NA	0.899100378
Hapmap59501-rs29020824	1	123032224	+	B	A	754	-0.014077629	0.048643628	0.083754303	0.772272726	NA	NA	NA	NA	0.777774394
ARS-BFGL-NGS-15972	1	123130845	+	B	A	754	0.04456552	0.108868367	0.167569335	0.682281113	NA	NA	NA	NA	0.689751379
BTB-01694723	1	123176398	+	B	A	754	-0.044197089	0.043380309	1.038011217	0.308284462	NA	NA	NA	NA	0.32044603
BTB-01694682	1	123199831	+	A	B	754	-0.030989041	0.041931752	0.546173018	0.459885627	NA	NA	NA	NA	0.471098521
ARS-BFGL-NGS-39073	1	123230830	+	B	A	753	0.012087115	0.064303703	0.035332415	0.850900806	NA	NA	NA	NA	0.85455956
BTB-00054661	1	123335404	+	B	A	754	0.034194484	0.079918373	0.183070697	0.668747506	NA	NA	NA	NA	0.676496852
BTB-00054647	1	123372013	+	A	B	754	-0.051464475	0.041841256	1.512884127	0.218699521	NA	NA	NA	NA	0.230346824
BTB-00056029	1	123403379	+	B	A	754	0.100029326	0.070570565	2.009127509	0.156355216	NA	NA	NA	NA	0.166892768
UA-IFASA-8594	1	123442760	+	A	B	753	0.083961615	0.116675812	0.517845144	0.471762332	NA	NA	NA	NA	0.482832447
BTB-00055938	1	123474366	+	B	A	754	0.053190837	0.089351303	0.35438217	0.551642911	NA	NA	NA	NA	0.561560553
BTB-00055741	1	123536637	+	A	B	740	-0.00486338	0.038419709	0.016023898	0.899268444	NA	NA	NA	NA	0.901755699
ARS-BFGL-NGS-91292	1	123713681	+	A	B	754	-0.035036507	0.045870192	0.583418919	0.444975326	NA	NA	NA	NA	0.456355647
BTB-00055621	1	123795324	+	A	B	754	-0.060204426	0.056712115	1.126951289	0.28842657	NA	NA	NA	NA	0.300560612
ARS-BFGL-NGS-72670	1	123825385	+	A	B	754	0.00506218	0.061572648	0.006759265	0.934475945	NA	NA	NA	NA	0.936098682
BTB-01479818	1	123876268	+	A	B	754	-0.035050127	0.074222532	0.223001445	0.636762423	NA	NA	NA	NA	0.645150304
Hapmap47791-BTA-96755	1	123921894	+	B	A	753	-0.012962699	0.053856439	0.057931612	0.809795493	NA	NA	NA	NA	0.814429086
BTB-01794776	1	124043522	+	B	A	745	-0.064888204	0.040313039	2.590839029	0.107483385	NA	NA	NA	NA	0.116494477
BTA-22052-no-rs	1	124196948	+	A	B	754	-0.015991001	0.045953226	0.121093072	0.727851975	NA	NA	NA	NA	0.734347917
BTA-22045-no-rs	1	124361549	+	B	A	754	0.04178273	0.046063906	0.822757994	0.364375025	NA	NA	NA	NA	0.376400754
BTA-114011-no-rs	1	124531404	+	A	B	754	-0.10684545	0.045701136	5.465854546	0.019391569	NA	NA	NA	NA	0.022614143
Hapmap25115-BTA-50291	1	124603853	+	B	A	754	0.031483482	0.081822056	0.148055566	0.700400498	NA	NA	NA	NA	0.707489485
Hapmap50904-BTA-17187	1	124692274	+	A	B	754	-0.008581034	0.107128449	0.006416078	0.936157384	NA	NA	NA	NA	0.937738653
BTB-00056059	1	124785274	+	B	A	754	0.027540531	0.046891069	0.344956515	0.556982104	NA	NA	NA	NA	0.566812046
Hapmap50245-BTA-117044	1	124848249	+	B	A	754	-0.217895966	0.187002871	1.357693801	0.243937566	NA	NA	NA	NA	0.255838698
Hapmap45144-BTA-100450	1	124963428	+	B	A	754	-0.098260313	0.055367729	3.149509048	0.075949811	NA	NA	NA	NA	0.083516151
Hapmap26724-BTA-152272	1	125007936	+	A	B	754	-0.129793029	0.073774729	3.095191236	0.078523925	NA	NA	NA	NA	0.086226025
Hapmap59026-rs29022289	1	125076053	+	B	A	732	-0.188944392	0.145329499	1.690287044	0.193563135	NA	NA	NA	NA	0.204854191
BTB-01404545	1	125132039	+	A	B	754	-0.063939213	0.049928036	1.640006625	0.200324559	NA	NA	NA	NA	0.211722459
BTB-01404702	1	125188443	+	B	A	754	0.019294826	0.040519365	0.226754801	0.633940605	NA	NA	NA	NA	0.642383312
BTB-01404845	1	125237780	+	B	A	754	0.054819829	0.065980853	0.690302588	0.406061478	NA	NA	NA	NA	0.417811734
BTB-01405008	1	125264530	+	B	A	753	0.034960295	0.048365068	0.522500314	0.469777064	NA	NA	NA	NA	0.48087161
BTA-97832-no-rs	1	125283942	+	A	B	754	-0.001223823	0.076111755	0.000258544	0.987171133	NA	NA	NA	NA	0.98748951
Hapmap54815-rs29020074	1	125350385	+	B	A	753	-0.064423136	0.044751282	2.072396044	0.149985724	NA	NA	NA	NA	0.160362794
ARS-BFGL-NGS-8991	1	125385615	+	B	A	754	-0.011640392	0.066995837	0.030188366	0.862063517	NA	NA	NA	NA	0.865453956
Hapmap50536-BTA-99808	1	125641702	+	A	B	754	-0.030153051	0.045713916	0.435076541	0.509508422	NA	NA	NA	NA	0.520073307
ARS-BFGL-NGS-111513	1	125725305	+	B	A	742	-0.030412988	0.080187543	0.14384818	0.70448498	NA	NA	NA	NA	0.711486867
BTB-01369713	1	125943303	+	A	B	754	-0.04612583	0.050416949	0.837018921	0.360250755	NA	NA	NA	NA	0.372296197
BTA-29515-no-rs	1	125977428	+	B	A	754	-0.027113814	0.068185046	0.15812588	0.690887867	NA	NA	NA	NA	0.698178084
BTB-01369953	1	126070556	+	B	A	754	-0.089799411	0.084635362	1.125753399	0.288682963	NA	NA	NA	NA	0.300817641
ARS-BFGL-NGS-89910	1	126118941	+	B	A	753	-0.019866246	0.052120537	0.145282678	0.703084788	NA	NA	NA	NA	0.71011658
BTB-01615126	1	126142305	+	A	B	754	-0.080436219	0.062434648	1.659785471	0.197632292	NA	NA	NA	NA	0.208988661
Hapmap47487-BTA-107875	1	126199422	+	B	A	754	-0.11270116	0.0760419	2.196599333	0.138315581	NA	NA	NA	NA	0.148371297
Hapmap41768-BTA-120174	1	126371748	+	A	B	754	-0.061120208	0.07131031	0.734623805	0.391388527	NA	NA	NA	NA	0.403250949
BTA-53307-no-rs	1	126492913	+	B	A	754	-0.115460172	0.101708475	1.288694918	0.2562886	NA	NA	NA	NA	0.268280129
BTB-00060880	1	126523428	+	A	B	754	-0.002995647	0.057021729	0.002759945	0.958102266	NA	NA	NA	NA	0.959141219
BTB-00060751	1	126549908	+	B	A	754	-0.132181523	0.11367388	1.35213526	0.244905174	NA	NA	NA	NA	0.256814155
ARS-BFGL-NGS-98257	1	126567481	+	B	A	750	-0.025908494	0.070394058	0.135460397	0.712836363	NA	NA	NA	NA	0.719658896
ARS-BFGL-NGS-113021	1	126606801	+	A	B	754	-0.024028109	0.045327897	0.281001125	0.596045793	NA	NA	NA	NA	0.605198895
ARS-BFGL-NGS-25639	1	126651501	+	B	A	751	-0.048247659	0.041359783	1.36080525	0.243397973	NA	NA	NA	NA	0.255294671
Hapmap48368-BTA-50297	1	126846004	+	A	B	754	0.022030537	0.094024539	0.05489942	0.814747232	NA	NA	NA	NA	0.819264607
ARS-BFGL-NGS-79291	1	126898336	+	B	A	754	-0.009574068	0.057197828	0.028017796	0.867066991	NA	NA	NA	NA	0.870336728
ARS-BFGL-NGS-27011	1	127112983	+	B	A	754	-0.039938901	0.055460839	0.518584271	0.471446217	NA	NA	NA	NA	0.482520238
BTA-50361-no-rs	1	127166834	+	B	A	754	0.02197414	0.045176682	0.236589299	0.626680429	NA	NA	NA	NA	0.635263013
BTB-00057802	1	127188303	+	A	B	753	-0.004919805	0.047052039	0.010932988	0.916724218	NA	NA	NA	NA	0.918783823
Hapmap52333-rs29027485	1	127288890	+	A	B	754	-0.047243162	0.099004196	0.227704024	0.633231511	NA	NA	NA	NA	0.641687954
ARS-USMARC-Parent-AY761135-rs29003723	1	127426647	+	A	B	754	0.068824919	0.046039031	2.234802112	0.134933898	NA	NA	NA	NA	0.1448895
BTB-01663737	1	127841330	+	B	A	754	-0.022984049	0.039987587	0.330371581	0.565440369	NA	NA	NA	NA	0.575128927
ARS-BFGL-NGS-105585	1	127998001	+	A	B	753	-0.007886301	0.041862946	0.035488459	0.850575793	NA	NA	NA	NA	0.854242339
ARS-BFGL-NGS-115547	1	128031876	+	A	B	753	0.145106196	0.1039136	1.94996642	0.162590469	NA	NA	NA	NA	0.173275542
Hapmap42138-BTA-21868	1	128117807	+	A	B	726	0.045343747	0.068180427	0.442298408	0.506015193	NA	NA	NA	NA	0.51662995
Hapmap27857-BTA-124684	1	128220771	+	A	B	754	0.039181106	0.041988761	0.870737499	0.350751219	NA	NA	NA	NA	0.362836526
ARS-BFGL-NGS-92777	1	128320901	+	B	A	754	-0.02602938	0.058221323	0.19987732	0.654819888	NA	NA	NA	NA	0.662851039
BTB-00056583	1	128372905	+	B	A	754	-0.056196827	0.071101461	0.624692871	0.429308713	NA	NA	NA	NA	0.440850051
ARS-BFGL-NGS-118749	1	128518666	+	A	B	754	0.075360643	0.146047297	0.266257679	0.605853273	NA	NA	NA	NA	0.614827312
ARS-BFGL-NGS-42035	1	128581140	+	B	A	754	0.074444748	0.065967527	1.273525728	0.259106296	NA	NA	NA	NA	0.271115544
BTB-00056939	1	128731809	+	A	B	754	0.053435428	0.061946879	0.744080171	0.38835698	NA	NA	NA	NA	0.400240581
ARS-BFGL-NGS-1224	1	128843110	+	B	A	754	0.110681028	0.045983418	5.793537984	0.016085186	NA	NA	NA	NA	0.018913201
ARS-BFGL-NGS-82206	1	128864268	+	B	A	754	0.006867968	0.050736412	0.018323861	0.892322776	NA	NA	NA	NA	0.894979568
BTA-50347-no-rs	1	128887823	+	A	B	754	-0.037563663	0.045238005	0.689491609	0.406337357	NA	NA	NA	NA	0.418085353
BTB-00057150	1	128938068	+	B	A	741	-0.234468691	0.067235221	12.16118927	0.000487943	NA	NA	NA	NA	0.000672043
ARS-BFGL-NGS-31046	1	128962989	+	A	B	754	0.022052674	0.045835233	0.231485414	0.630424597	NA	NA	NA	NA	0.638935259
ARS-BFGL-NGS-99827	1	129125371	+	A	B	754	0.036357871	0.067996632	0.285905216	0.592856593	NA	NA	NA	NA	0.602067166
BTB-00057662	1	129146622	+	B	A	754	0.058973742	0.081488307	0.523753303	0.469245006	NA	NA	NA	NA	0.480346062
BTB-02067404	1	129170050	+	B	A	754	-0.081946662	0.162613419	0.253950906	0.61430676	NA	NA	NA	NA	0.623123708
ARS-BFGL-NGS-110636	1	129181008	+	A	B	754	0.063081683	0.047140519	1.790679352	0.180843413	NA	NA	NA	NA	0.191909745
ARS-BFGL-NGS-14969	1	129339868	+	A	B	754	-0.105727473	0.047557175	4.942465015	0.02620464	NA	NA	NA	NA	0.030159595
BTA-49441-no-rs	1	129366353	+	B	A	754	-0.032120588	0.064085423	0.25121667	0.616219683	NA	NA	NA	NA	0.625000738
BTB-00055549	1	129424205	+	B	A	754	0.167014428	0.173484947	0.9267965	0.335696738	NA	NA	NA	NA	0.347828781
ARS-BFGL-NGS-64270	1	129505485	+	B	A	753	-0.007251598	0.046381722	0.024444084	0.875760269	NA	NA	NA	NA	0.878819693
ARS-BFGL-NGS-31421	1	129646287	+	A	B	731	0.030790167	0.049221303	0.391307237	0.531613062	NA	NA	NA	NA	0.541848605
ARS-BFGL-NGS-80200	1	129680892	+	B	A	753	-0.042094398	0.042959923	0.960111362	0.327158822	NA	NA	NA	NA	0.339308004
Hapmap58543-rs29022778	1	129714829	+	B	A	754	-0.021639516	0.064150286	0.113788379	0.735871666	NA	NA	NA	NA	0.742191105
ARS-BFGL-NGS-33537	1	129774934	+	A	B	727	-0.006028708	0.093456346	0.004161318	0.948565515	NA	NA	NA	NA	0.94984038
ARS-BFGL-NGS-116159	1	129801503	+	B	A	754	0.00622474	0.053330733	0.013623457	0.907082287	NA	NA	NA	NA	0.909378373
ARS-BFGL-NGS-96173	1	129833191	+	B	A	754	-0.042271883	0.062060847	0.46394638	0.49578538	NA	NA	NA	NA	0.506542633
BTB-01744858	1	129942985	+	A	B	754	0.115842558	0.078128795	2.198436997	0.138150755	NA	NA	NA	NA	0.148201667
BTA-91136-no-rs	1	130032478	+	B	A	754	0.098096287	0.153629404	0.407714774	0.52313168	NA	NA	NA	NA	0.533496343
Hapmap42453-BTA-122047	1	130168696	+	B	A	754	-0.043290285	0.162613419	0.07087093	0.790072903	NA	NA	NA	NA	0.795165667
Hapmap38448-BTA-92131	1	130263640	+	B	A	734	-0.010054107	0.101335912	0.009843743	0.920967057	NA	NA	NA	NA	0.922922411
Hapmap47449-BTA-96490	1	130349916	+	B	A	754	0.012961737	0.14377171	0.008127922	0.928164053	NA	NA	NA	NA	0.929942326
ARS-BFGL-NGS-74871	1	130586554	+	A	B	754	-0.003038582	0.069113389	0.001932936	0.964932166	NA	NA	NA	NA	0.965801986
ARS-BFGL-NGS-112867	1	130616566	+	A	B	754	0.034799263	0.085664061	0.165022351	0.684574031	NA	NA	NA	NA	0.691996522
Hapmap39275-BTA-51342	1	130684886	+	B	A	747	-0.0460019	0.054786997	0.705012077	0.401104671	NA	NA	NA	NA	0.412894583
ARS-BFGL-NGS-54586	1	130964390	+	A	B	754	0.168512308	0.124468309	1.832929134	0.175781962	NA	NA	NA	NA	0.186749792
ARS-BFGL-NGS-972	1	130984703	+	B	A	754	-0.017390317	0.067674898	0.066032807	0.797203095	NA	NA	NA	NA	0.802130566
ARS-BFGL-NGS-44711	1	131111445	+	B	A	754	0.038501709	0.065777193	0.342617338	0.558322327	NA	NA	NA	NA	0.568130065
ARS-BFGL-NGS-6392	1	131227520	+	A	B	753	-0.004815687	0.0403179	0.014266608	0.904924469	NA	NA	NA	NA	0.907273392
ARS-BFGL-NGS-56582	1	131261969	+	B	A	746	0.015670742	0.042491679	0.136010158	0.712280121	NA	NA	NA	NA	0.719114652
BTB-00058404	1	131282768	+	B	A	753	0.024381235	0.047720575	0.261035805	0.609409435	NA	NA	NA	NA	0.618317694
ARS-BFGL-NGS-117553	1	131326810	+	B	A	754	-0.0401036	0.041996433	0.911888855	0.339613746	NA	NA	NA	NA	0.351735623
ARS-BFGL-NGS-107359	1	131785094	+	A	B	754	-0.108673903	0.078404585	1.921178003	0.165726856	NA	NA	NA	NA	0.176482687
ARS-BFGL-NGS-56103	1	131806595	+	B	A	749	-0.015759974	0.132415722	0.0141655	0.905260378	NA	NA	NA	NA	0.907601078
ARS-BFGL-NGS-26489	1	131865531	+	B	A	754	0.111893776	0.085275257	1.721732927	0.189470132	NA	NA	NA	NA	0.200692334
ARS-BFGL-NGS-37759	1	131906267	+	A	B	754	0.026457082	0.042585522	0.385975674	0.53442238	NA	NA	NA	NA	0.54461442
Hapmap54420-rs29021652	1	131979848	+	A	B	754	-0.022504057	0.042773127	0.276808649	0.598800612	NA	NA	NA	NA	0.607903769
Hapmap50014-BTA-51389	1	132011695	+	A	B	754	0.12829734	0.072902915	3.09703075	0.078435232	NA	NA	NA	NA	0.086132713
BTB-00059412	1	132069357	+	B	A	754	0.003267503	0.061752812	0.002799744	0.957801536	NA	NA	NA	NA	0.958847932
ARS-BFGL-NGS-10455	1	132112092	+	A	B	754	-0.002361418	0.040561144	0.00338942	0.953574404	NA	NA	NA	NA	0.954725403
ARS-BFGL-NGS-82386	1	132182348	+	A	B	738	-0.145550346	0.125078155	1.354139938	0.244555669	NA	NA	NA	NA	0.25646183
Hapmap51604-BTA-51399	1	132240437	+	B	A	754	-0.044398803	0.05768712	0.592358749	0.441508452	NA	NA	NA	NA	0.45292575
ARS-BFGL-NGS-14657	1	132312674	+	A	B	754	-0.064218112	0.052724401	1.483514375	0.223225474	NA	NA	NA	NA	0.234925533
Hapmap48798-BTA-51401	1	132388576	+	B	A	754	-0.058140334	0.192293776	0.0914165	0.762384034	NA	NA	NA	NA	0.768110415
ARS-BFGL-NGS-102045	1	132422506	+	B	A	754	-0.003024965	0.041486893	0.005316416	0.941874748	NA	NA	NA	NA	0.943314917
BTA-53359-no-rs	1	132647596	+	B	A	754	0.005172131	0.114723424	0.00203252	0.964040774	NA	NA	NA	NA	0.964932675
ARS-BFGL-NGS-1834	1	132696696	+	B	A	754	0.02143339	0.045576382	0.221157683	0.638159234	NA	NA	NA	NA	0.646519882
Hapmap38506-BTA-52316	1	132723503	+	B	A	754	-0.036351928	0.060560929	0.360304626	0.548337103	NA	NA	NA	NA	0.558308432
ARS-BFGL-NGS-79259	1	132768483	+	A	B	754	-0.009674766	0.040115727	0.05816364	0.809422283	NA	NA	NA	NA	0.814064621
Hapmap35028-BES2_Contig431_1271	1	132883951	+	B	A	754	0.050054492	0.040846077	1.50170771	0.22040879	NA	NA	NA	NA	0.232076404
ARS-BFGL-NGS-112530	1	132940546	+	A	B	754	0.050440433	0.121443881	0.172506848	0.677893435	NA	NA	NA	NA	0.685454731
ARS-BFGL-BAC-11042	1	132983082	+	A	B	754	-0.010740513	0.043781667	0.060181838	0.806208769	NA	NA	NA	NA	0.810926316
BTB-00059569	1	133027725	+	A	B	754	-0.03333228	0.050641955	0.433220617	0.510412857	NA	NA	NA	NA	0.52096473
ARS-BFGL-NGS-30324	1	133090678	+	B	A	754	0.010406345	0.121128092	0.007380855	0.931536451	NA	NA	NA	NA	0.933231648
ARS-BFGL-NGS-4200	1	133141325	+	B	A	754	-0.009063422	0.177648034	0.002602937	0.959310395	NA	NA	NA	NA	0.96031944
ARS-BFGL-NGS-44780	1	133183163	+	B	A	751	-0.00223085	0.05518912	0.001633931	0.967756761	NA	NA	NA	NA	0.968556596
ARS-BFGL-NGS-104132	1	133264196	+	A	B	752	-0.01984672	0.042829582	0.214728569	0.643086178	NA	NA	NA	NA	0.651350276
BTB-00061242	1	133323967	+	A	B	754	0.015217226	0.062735457	0.058836229	0.808344874	NA	NA	NA	NA	0.813012444
Hapmap42863-BTA-17899	1	133707945	+	B	A	754	-0.051975003	0.124468309	0.174369877	0.676257006	NA	NA	NA	NA	0.683852119
BTB-01215066	1	133778116	+	B	A	754	-0.27536755	0.124128401	4.921338028	0.026526965	NA	NA	NA	NA	0.03051431
BTB-01215096	1	133818841	+	B	A	754	-0.27536755	0.124128401	4.921338028	0.026526965	NA	NA	NA	NA	0.03051431
BTB-01963898	1	133936071	+	B	A	754	-0.039863062	0.094820401	0.17674117	0.674188916	NA	NA	NA	NA	0.68182666
ARS-BFGL-BAC-11057	1	134030804	+	A	B	754	-0.051975003	0.124468309	0.174369877	0.676257006	NA	NA	NA	NA	0.683852119
ARS-BFGL-NGS-115064	1	134069561	+	B	A	754	-0.001753636	0.04342876	0.001630511	0.9677905	NA	NA	NA	NA	0.9685895
ARS-BFGL-NGS-26880	1	134090244	+	B	A	754	-0.030055089	0.135682853	0.049066617	0.824695462	NA	NA	NA	NA	0.828978292
Hapmap24138-BTA-124742	1	134124559	+	A	B	754	-0.059543451	0.087958722	0.458258127	0.498439167	NA	NA	NA	NA	0.50915997
BTA-53322-no-rs	1	134168204	+	A	B	752	-0.058098133	0.088045039	0.435426215	0.509338328	NA	NA	NA	NA	0.519905655
Hapmap29089-BTA-99541	1	134378569	+	A	B	754	-0.0718131	0.073789902	0.947138493	0.33044874	NA	NA	NA	NA	0.342592143
ARS-BFGL-NGS-100206	1	134500353	+	B	A	754	-0.007636892	0.051740438	0.021785777	0.882658409	NA	NA	NA	NA	0.885550436
Hapmap39319-BTA-25543	1	134593499	+	A	B	754	0.009521999	0.063037952	0.022816659	0.879934822	NA	NA	NA	NA	0.882892995
BTB-01789715	1	134666688	+	B	A	754	-0.045337614	0.137568096	0.108613015	0.741728757	NA	NA	NA	NA	0.747918416
ARS-BFGL-NGS-119029	1	134692148	+	B	A	754	-0.055638146	0.058324901	0.909991375	0.340116707	NA	NA	NA	NA	0.352237175
ARS-BFGL-NGS-3162	1	134808305	+	A	B	754	-0.016515297	0.065790712	0.063014953	0.801792622	NA	NA	NA	NA	0.806613268
BTB-00062051	1	134862036	+	A	B	754	-0.038069324	0.120170947	0.100357854	0.751400618	NA	NA	NA	NA	0.757374406
ARS-BFGL-NGS-54112	1	134892799	+	B	A	754	0.049391469	0.05216891	0.896355655	0.343760777	NA	NA	NA	NA	0.355870348
ARS-BFGL-NGS-35508	1	135028845	+	B	A	753	0.141335527	0.087756811	2.593827089	0.107280833	NA	NA	NA	NA	0.116283994
ARS-BFGL-NGS-108336	1	135050488	+	A	B	752	-0.167954807	0.108038064	2.416747575	0.120043938	NA	NA	NA	NA	0.129518003
Hapmap35582-SCAFFOLD40562_2432	1	135136476	+	B	A	754	0.042495113	0.071484713	0.353387854	0.552201585	NA	NA	NA	NA	0.562110107
ARS-BFGL-NGS-106616	1	135194234	+	B	A	754	0.020602782	0.173484947	0.014103541	0.905466824	NA	NA	NA	NA	0.90780247
ARS-BFGL-NGS-78666	1	135366450	+	B	A	754	-0.002119746	0.046153091	0.002109435	0.963367169	NA	NA	NA	NA	0.964275756
ARS-BFGL-NGS-2595	1	135444745	+	B	A	754	-0.017713085	0.060188515	0.086608625	0.76853369	NA	NA	NA	NA	0.774120538
ARS-BFGL-NGS-30809	1	135580651	+	B	A	754	0.005279259	0.043326577	0.014846948	0.903019357	NA	NA	NA	NA	0.905414901
BTB-01355084	1	135602002	+	B	A	754	-0.002755023	0.042329463	0.004236086	0.948106146	NA	NA	NA	NA	0.949392366
ARS-BFGL-BAC-11061	1	135777941	+	B	A	754	0.016098172	0.046975979	0.117436053	0.731832107	NA	NA	NA	NA	0.738240627
ARS-BFGL-NGS-113451	1	135812920	+	B	A	753	-0.023480011	0.040659321	0.333485041	0.56361414	NA	NA	NA	NA	0.573333475
BTB-00063876	1	135947079	+	A	B	754	0.005800873	0.042798402	0.018370947	0.892185362	NA	NA	NA	NA	0.894845505
ARS-BFGL-NGS-13683	1	135995337	+	A	B	754	-0.014728665	0.042428694	0.120505656	0.72848671	NA	NA	NA	NA	0.734968734
ARS-BFGL-NGS-113807	1	136029972	+	A	B	754	0.131805902	0.067325388	3.832763225	0.05026001	NA	NA	NA	NA	0.056242161
ARS-BFGL-NGS-99025	1	136127682	+	B	A	754	-0.117278188	0.045874255	6.535765358	0.010572673	NA	NA	NA	NA	0.012664626
ARS-BFGL-BAC-11687	1	136210358	+	A	B	754	-0.172791831	0.062497783	7.643938684	0.00569634	NA	NA	NA	NA	0.007014655
BTA-53370-no-rs	1	136246247	+	B	A	754	-0.172791831	0.062497783	7.643938684	0.00569634	NA	NA	NA	NA	0.007014655
Hapmap51252-BTA-53367	1	136375095	+	A	B	753	-0.038504133	0.042444745	0.822937492	0.36432271	NA	NA	NA	NA	0.376348698
ARS-BFGL-NGS-98138	1	136443961	+	B	A	754	0.103435158	0.108271702	0.912654576	0.339411061	NA	NA	NA	NA	0.351533499
ARS-BFGL-NGS-11236	1	136476195	+	B	A	754	-0.003750274	0.041573553	0.008137514	0.928121793	NA	NA	NA	NA	0.929901106
ARS-BFGL-NGS-12806	1	136603695	+	B	A	754	0.065478281	0.063278311	1.070741866	0.300777936	NA	NA	NA	NA	0.312934176
ARS-BFGL-NGS-107707	1	136709558	+	B	A	754	0.089937044	0.14377171	0.39131847	0.531607171	NA	NA	NA	NA	0.541842805
ARS-BFGL-NGS-33335	1	136745286	+	A	B	754	0.016684545	0.078916728	0.044698255	0.83255985	NA	NA	NA	NA	0.836656305
ARS-BFGL-NGS-27844	1	136770555	+	A	B	754	0.30258351	0.108868367	7.724797404	0.005446747	NA	NA	NA	NA	0.006720812
BTB-00040439	1	136868487	+	B	A	754	0.032029916	0.043846571	0.533630094	0.465084678	NA	NA	NA	NA	0.476236074
ARS-BFGL-NGS-18119	1	136905127	+	B	A	754	0.001914942	0.040522309	0.002233176	0.962308808	NA	NA	NA	NA	0.963243608
ARS-BFGL-NGS-91055	1	137033675	+	B	A	754	0.088591549	0.085766691	1.066957878	0.301633602	NA	NA	NA	NA	0.313790755
BTB-00039553	1	137322138	+	A	B	754	0.103459566	0.086156765	1.44199097	0.22981743	NA	NA	NA	NA	0.241588525
ARS-BFGL-BAC-14873	1	137500339	+	B	A	754	0.449485736	0.192293776	5.463882761	0.019413462	NA	NA	NA	NA	0.022638552
ARS-BFGL-NGS-116855	1	137526694	+	A	B	754	0.169843164	0.13214873	1.651848283	0.198707556	NA	NA	NA	NA	0.210080672
Hapmap25857-BTA-149860	1	137741631	+	B	A	726	-0.063449106	0.083085114	0.583182623	0.445067531	NA	NA	NA	NA	0.456446859
BTB-00406913	1	137821564	+	B	A	754	0.018580694	0.041365741	0.201763328	0.653301287	NA	NA	NA	NA	0.661362822
ARS-BFGL-NGS-107390	1	137924384	+	B	A	754	0.1263656	0.081492395	2.404493222	0.120987299	NA	NA	NA	NA	0.130493946
ARS-BFGL-BAC-5529	1	138362306	+	A	B	754	-0.001797025	0.047504329	0.001431008	0.969824288	NA	NA	NA	NA	0.970572885
ARS-BFGL-NGS-42512	1	138452988	+	B	A	754	0.017627585	0.03927081	0.201486496	0.653523655	NA	NA	NA	NA	0.661580745
ARS-BFGL-NGS-1001	1	138487358	+	B	A	754	0.136765001	0.11580594	1.394724012	0.237608944	NA	NA	NA	NA	0.24945543
Hapmap48589-BTA-107619	1	138528244	+	A	B	754	0.03115531	0.109775014	0.080548443	0.776555549	NA	NA	NA	NA	0.781959338
ARS-BFGL-NGS-2076	1	138579674	+	A	B	754	0.005569287	0.041962022	0.017615149	0.894413185	NA	NA	NA	NA	0.897018992
ARS-USMARC-Parent-AY943841-rs17871566	1	138583183	+	B	A	754	0.016961069	0.045138122	0.141195056	0.707095843	NA	NA	NA	NA	0.714041841
ARS-BFGL-NGS-20387	1	138612242	+	A	B	753	0.004392271	0.04014962	0.011967828	0.912887162	NA	NA	NA	NA	0.91504095
Hapmap20495-rs29024564	1	138692649	+	B	A	754	-0.06133315	0.049587151	1.529861921	0.216133169	NA	NA	NA	NA	0.22774908
ARS-BFGL-NGS-116700	1	138745244	+	B	A	754	-0.069182672	0.052608991	1.729317417	0.188498093	NA	NA	NA	NA	0.199703469
Hapmap52451-rs29021142	1	138784934	+	A	B	732	-0.032377246	0.046541351	0.483951491	0.486637884	NA	NA	NA	NA	0.497517949
ARS-BFGL-NGS-27857	1	138816095	+	A	B	754	0.05833763	0.041630436	1.963702328	0.161117914	NA	NA	NA	NA	0.171768979
ARS-BFGL-NGS-76451	1	138927511	+	A	B	753	-0.05483287	0.041194622	1.771743791	0.183166418	NA	NA	NA	NA	0.19427619
BTB-01773077	1	138966885	+	B	A	754	-0.009229544	0.040385624	0.052228419	0.819230056	NA	NA	NA	NA	0.823641913
BTB-01777620	1	139094903	+	A	B	754	0.051522448	0.047145607	1.194291969	0.274465522	NA	NA	NA	NA	0.286553314
BTB-01305420	1	139136407	+	A	B	754	0.043182949	0.047844748	0.814621838	0.366757321	NA	NA	NA	NA	0.378771013
BTA-122684-no-rs	1	139231307	+	A	B	754	-0.021612656	0.040234629	0.288546824	0.591153268	NA	NA	NA	NA	0.60039438
Hapmap55182-rs29024603	1	139258264	+	B	A	754	-0.032436866	0.081167842	0.159701781	0.689431228	NA	NA	NA	NA	0.696752053
ARS-BFGL-NGS-103518	1	139280415	+	A	B	754	0.036343294	0.044988301	0.652603496	0.419183397	NA	NA	NA	NA	0.430820274
BTB-01305554	1	139334259	+	A	B	754	-0.015199792	0.090679926	0.028096547	0.866882041	NA	NA	NA	NA	0.870156245
BTB-01305624	1	139360285	+	A	B	720	-0.055127641	0.05022431	1.204788597	0.272366688	NA	NA	NA	NA	0.2844455
Hapmap49908-BTA-20502	1	139473241	+	B	A	754	-0.004104987	0.041089175	0.009980878	0.920420266	NA	NA	NA	NA	0.922389061
Hapmap47123-BTA-85678	1	139495537	+	A	B	754	-0.005417807	0.040492181	0.017902133	0.893561635	NA	NA	NA	NA	0.896188216
BTB-00126668	1	139524491	+	B	A	754	-0.064225017	0.053824691	1.423788088	0.232780907	NA	NA	NA	NA	0.244581752
BTA-67523-no-rs	1	139556422	+	B	A	754	0.070175542	0.039574978	3.144345035	0.076190584	NA	NA	NA	NA	0.083769776
Hapmap33038-BTA-149927	1	139697423	+	A	B	754	0.027007739	0.041328131	0.427056109	0.513437018	NA	NA	NA	NA	0.52394509
ARS-BFGL-NGS-110299	1	139824926	+	B	A	753	0.027981929	0.041026984	0.465174728	0.495215435	NA	NA	NA	NA	0.505980469
ARS-BFGL-NGS-4637	1	139979761	+	B	A	754	-0.073914156	0.049891942	2.194797329	0.138477422	NA	NA	NA	NA	0.148537848
ARS-BFGL-NGS-82122	1	140000659	+	B	A	750	-0.095385364	0.060771968	2.463524444	0.116517077	NA	NA	NA	NA	0.125866701
ARS-BFGL-NGS-113313	1	140031898	+	B	A	754	0.0452372	0.17718996	0.065179828	0.798488771	NA	NA	NA	NA	0.80338635
ARS-BFGL-NGS-76160	1	140120689	+	A	B	754	-0.01333358	0.124468309	0.011475615	0.91469037	NA	NA	NA	NA	0.916799909
ARS-BFGL-NGS-115827	1	140236036	+	B	A	754	-0.085076032	0.066882214	1.618054613	0.203363257	NA	NA	NA	NA	0.214806453
BTB-00070740	1	140401992	+	A	B	754	-0.025812895	0.042519247	0.368554992	0.543792977	NA	NA	NA	NA	0.553837328
ARS-BFGL-NGS-73455	1	140524195	+	A	B	754	-0.036997689	0.044047363	0.705520054	0.400935069	NA	NA	NA	NA	0.412726306
Hapmap40074-BTA-54364	1	140596472	+	A	B	754	0.059115567	0.108563281	0.296508946	0.586079321	NA	NA	NA	NA	0.595410761
ARS-BFGL-NGS-14502	1	140685557	+	A	B	754	0.018083608	0.045244001	0.159752678	0.689384323	NA	NA	NA	NA	0.696706133
ARS-BFGL-NGS-31585	1	140956576	+	B	A	754	0.009710802	0.086414682	0.012628017	0.910526513	NA	NA	NA	NA	0.912738197
BTB-00067270	1	141351312	+	B	A	752	0.089051588	0.050235313	3.142426324	0.076280253	NA	NA	NA	NA	0.083864224
ARS-BFGL-NGS-118700	1	141396322	+	A	B	754	-0.019814731	0.042819061	0.214142106	0.643540055	NA	NA	NA	NA	0.651795222
Hapmap41574-BTA-54365	1	141460090	+	B	A	754	-0.057676997	0.116923138	0.243334876	0.621807799	NA	NA	NA	NA	0.630483289
Hapmap39005-BTA-113964	1	141652167	+	A	B	753	0.024503566	0.044397761	0.304604604	0.581010044	NA	NA	NA	NA	0.590430748
ARS-BFGL-NGS-91441	1	141691093	+	A	B	754	-0.051857401	0.050209663	1.066711265	0.301689476	NA	NA	NA	NA	0.313846687
ARS-BFGL-NGS-22768	1	141713896	+	A	B	754	-0.051916477	0.04099613	1.603705853	0.205378827	NA	NA	NA	NA	0.216851159
ARS-BFGL-NGS-106484	1	141767788	+	B	A	754	-0.030894392	0.051713402	0.356905372	0.550229956	NA	NA	NA	NA	0.560170602
UA-IFASA-3744	1	141950092	+	A	B	754	0.013519413	0.046028081	0.08627201	0.768971127	NA	NA	NA	NA	0.774548023
BTB-01951526	1	142015313	+	A	B	754	-0.014492902	0.041539474	0.121727501	0.727168376	NA	NA	NA	NA	0.733679297
BTB-01955138	1	142041527	+	B	A	754	0.001541808	0.054250424	0.000807708	0.977327016	NA	NA	NA	NA	0.977889598
ARS-BFGL-NGS-104338	1	142094979	+	B	A	754	-0.017396165	0.040547323	0.184069853	0.667898753	NA	NA	NA	NA	0.675665433
ARS-BFGL-NGS-39171	1	142172755	+	B	A	754	-0.018505781	0.045681782	0.164107632	0.685402535	NA	NA	NA	NA	0.692807728
ARS-BFGL-NGS-40286	1	142192985	+	B	A	754	-0.000453574	0.068418892	4.39E-05	0.994710566	NA	NA	NA	NA	0.994841844
ARS-BFGL-NGS-118672	1	142296642	+	A	B	754	-0.007150924	0.066651896	0.011510635	0.914560801	NA	NA	NA	NA	0.91667352
ARS-BFGL-NGS-62175	1	142401535	+	B	A	754	-0.007788344	0.046366878	0.028214639	0.866605198	NA	NA	NA	NA	0.869886086
BTB-01710763	1	142446153	+	B	A	754	0.128599958	0.150964943	0.725653739	0.394295619	NA	NA	NA	NA	0.406137082
ARS-BFGL-NGS-39460	1	142475932	+	A	B	754	0.016253525	0.04606686	0.124485256	0.724219879	NA	NA	NA	NA	0.730795291
ARS-BFGL-NGS-117826	1	142502514	+	A	B	754	-0.178141505	0.101140959	3.10224506	0.078184405	NA	NA	NA	NA	0.085868803
BTB-00066658	1	142616678	+	B	A	754	-0.022537056	0.06834125	0.108749816	0.741571966	NA	NA	NA	NA	0.747765108
Hapmap29959-BTA-124825	1	142641024	+	B	A	754	-0.046851863	0.054696485	0.733727673	0.391677567	NA	NA	NA	NA	0.403537934
ARS-BFGL-NGS-111487	1	142688794	+	A	B	754	-0.035070446	0.041076678	0.728940307	0.393226892	NA	NA	NA	NA	0.405076134
ARS-BFGL-NGS-32191	1	142711701	+	A	B	754	0.066450851	0.057689606	1.326801472	0.249375037	NA	NA	NA	NA	0.261318562
BTA-55383-no-rs	1	142786992	+	A	B	754	0.003850639	0.04108169	0.008785552	0.925322627	NA	NA	NA	NA	0.927170847
ARS-BFGL-NGS-114541	1	142832701	+	B	A	753	0.057554519	0.046809609	1.511780799	0.218867553	NA	NA	NA	NA	0.230516874
BTB-00067063	1	142858810	+	B	A	754	-0.014951724	0.073976196	0.04085061	0.839826557	NA	NA	NA	NA	0.843750088
Hapmap40443-BTA-55393	1	142861361	+	B	A	754	0.013611021	0.054955985	0.061341076	0.804388734	NA	NA	NA	NA	0.809148807
Hapmap47658-BTA-55394	1	142888903	+	A	B	754	0.045524817	0.045288547	1.010461215	0.314792372	NA	NA	NA	NA	0.326953754
ARS-BFGL-NGS-112657	1	142958416	+	A	B	753	0.031945559	0.042677435	0.560304834	0.454137447	NA	NA	NA	NA	0.465416478
ARS-BFGL-NGS-10924	1	143109768	+	B	A	754	0.097197017	0.130135905	0.557842501	0.45513084	NA	NA	NA	NA	0.466398583
ARS-BFGL-NGS-34751	1	143136809	+	A	B	754	-0.018475192	0.07419739	0.062001282	0.803360343	NA	NA	NA	NA	0.808144423
ARS-BFGL-NGS-114130	1	143211930	+	B	A	754	0.040218036	0.046149696	0.759458455	0.383498051	NA	NA	NA	NA	0.395414127
ARS-BFGL-NGS-31728	1	143291643	+	A	B	754	0.024805202	0.051130127	0.235359527	0.627577984	NA	NA	NA	NA	0.636143369
UA-IFASA-2306	1	143359127	+	B	A	754	0.041792286	0.050712326	0.67914921	0.409879845	NA	NA	NA	NA	0.421598352
ARS-BFGL-NGS-29228	1	143379850	+	B	A	754	0.029664361	0.041130941	0.520154922	0.470775604	NA	NA	NA	NA	0.48185789
ARS-BFGL-NGS-57723	1	143413848	+	B	A	754	0.055486572	0.042907538	1.672278463	0.195953631	NA	NA	NA	NA	0.207283431
ARS-BFGL-NGS-2621	1	143524601	+	A	B	754	0.043617165	0.068097629	0.410252159	0.521841547	NA	NA	NA	NA	0.532225554
ARS-BFGL-NGS-105531	1	143615536	+	B	A	754	0.07775277	0.050891609	2.334207044	0.126559422	NA	NA	NA	NA	0.13625265
Hapmap49657-BTA-55361	1	143670630	+	B	A	754	-0.011882568	0.047887832	0.06157016	0.804031232	NA	NA	NA	NA	0.808799653
ARS-BFGL-BAC-15523	1	143711195	+	B	A	754	-0.091867849	0.059423266	2.390088971	0.122106679	NA	NA	NA	NA	0.131651608
ARS-BFGL-NGS-4700	1	143788237	+	B	A	746	0.024916129	0.041318559	0.363639293	0.54649198	NA	NA	NA	NA	0.556493068
ARS-BFGL-NGS-110098	1	143831554	+	B	A	754	-0.0333316	0.061474879	0.293979445	0.587681621	NA	NA	NA	NA	0.596984642
ARS-BFGL-NGS-115887	1	143871665	+	B	A	748	0.073940494	0.040866518	3.273628768	0.070401737	NA	NA	NA	NA	0.077662779
ARS-BFGL-NGS-52981	1	143897427	+	A	B	754	0.00750157	0.040327174	0.034602602	0.852430844	NA	NA	NA	NA	0.856052903
ARS-BFGL-NGS-104259	1	143917657	+	B	A	754	-0.014580471	0.066793274	0.047651621	0.827201208	NA	NA	NA	NA	0.831424744
BTB-00067759	1	143988123	+	B	A	754	-0.004644174	0.049912865	0.008657488	0.925867316	NA	NA	NA	NA	0.927702132
BTB-00067814	1	144010687	+	B	A	754	-0.014816838	0.059924117	0.061137511	0.804707009	NA	NA	NA	NA	0.809459649
ARS-BFGL-NGS-20368	1	144190645	+	A	B	754	0.058345207	0.041937483	1.935555634	0.16415191	NA	NA	NA	NA	0.174872492
ARS-BFGL-NGS-32029	1	144198500	+	A	B	754	-0.01899522	0.041073985	0.213872504	0.643748959	NA	NA	NA	NA	0.652000012
ARS-BFGL-NGS-106222	1	144217433	+	A	B	749	0.091542579	0.040930509	5.002095717	0.025316646	NA	NA	NA	NA	0.029181404
ARS-BFGL-NGS-13498	1	144314248	+	B	A	754	-0.005003585	0.040891827	0.014972335	0.902612732	NA	NA	NA	NA	0.905018223
ARS-BFGL-NGS-26672	1	144348682	+	B	A	754	0.051836594	0.045183351	1.316182316	0.251278357	NA	NA	NA	NA	0.263235747
ARS-BFGL-NGS-25984	1	144386276	+	B	A	754	0.020963035	0.040542359	0.267356206	0.605110791	NA	NA	NA	NA	0.614098506
ARS-BFGL-NGS-106123	1	144411032	+	B	A	754	0.095977399	0.096930474	0.980431567	0.322092283	NA	NA	NA	NA	0.334248304
BTA-55340-no-rs	1	144598855	+	B	A	753	-0.012809249	0.064557969	0.039368385	0.842720633	NA	NA	NA	NA	0.846575112
BTA-64849-no-rs	1	144683245	+	A	B	754	-0.045568051	0.040734448	1.251403146	0.263284653	NA	NA	NA	NA	0.275318253
ARS-BFGL-NGS-119891	1	144704305	+	B	A	754	-0.045954492	0.042419052	1.173637601	0.27865507	NA	NA	NA	NA	0.29075918
ARS-BFGL-NGS-103161	1	144733397	+	B	A	754	0.002895414	0.049538139	0.00341619	0.953391634	NA	NA	NA	NA	0.954547155
ARS-BFGL-NGS-33849	1	144881803	+	B	A	719	0.017549566	0.114832557	0.023356227	0.878534356	NA	NA	NA	NA	0.881526514
Hapmap38514-BTA-63523	1	144951932	+	B	A	753	-0.031776545	0.047642029	0.444869733	0.504781359	NA	NA	NA	NA	0.515413585
ARS-BFGL-NGS-96151	1	145009246	+	A	B	754	-0.048603154	0.056157926	0.749043076	0.386779368	NA	NA	NA	NA	0.398673712
ARS-BFGL-NGS-33058	1	145165549	+	B	A	753	-0.051416403	0.047182763	1.187508269	0.275832745	NA	NA	NA	NA	0.287926096
ARS-BFGL-NGS-112668	1	145190609	+	B	A	754	-0.066130656	0.069603107	0.902710313	0.342056015	NA	NA	NA	NA	0.354170835
ARS-BFGL-NGS-24811	1	145258083	+	B	A	754	0.006193175	0.041923082	0.021823292	0.882558154	NA	NA	NA	NA	0.885452617
ARS-BFGL-BAC-15514	1	145280015	+	B	A	754	-0.046109275	0.060546551	0.579959639	0.446328142	NA	NA	NA	NA	0.457693832
ARS-BFGL-NGS-105140	1	145470565	+	B	A	754	-0.022896494	0.059934338	0.145944094	0.702441857	NA	NA	NA	NA	0.709487365
ARS-BFGL-NGS-109985	1	145524894	+	B	A	754	-0.032175173	0.044308376	0.52731498	0.46773789	NA	NA	NA	NA	0.478857297
ARS-BFGL-NGS-91408	1	145622616	+	A	B	748	0.119208379	0.042153474	7.997363081	0.004684552	NA	NA	NA	NA	0.005819662
ARS-BFGL-NGS-4901	1	145643805	+	B	A	748	-0.011735899	0.148683274	0.006230294	0.937086544	NA	NA	NA	NA	0.938644893
ARS-BFGL-NGS-26865	1	145710047	+	B	A	754	-0.046148352	0.047496348	0.944043379	0.331240153	NA	NA	NA	NA	0.34338201
ARS-BFGL-NGS-22713	1	145833897	+	A	B	754	-0.101106894	0.198077552	0.260549962	0.609742575	NA	NA	NA	NA	0.61864465
ARS-BFGL-NGS-63622	1	145873011	+	B	A	749	0.063739197	0.115998125	0.301933459	0.582672847	NA	NA	NA	NA	0.59206438
ARS-BFGL-NGS-76373	1	145901459	+	B	A	754	0.085005682	0.059476556	2.042698626	0.152938114	NA	NA	NA	NA	0.163390831
ARS-BFGL-NGS-25579	1	145943761	+	B	A	751	0.107088643	0.118175258	0.821171206	0.364837955	NA	NA	NA	NA	0.376861382
ARS-BFGL-NGS-105691	1	146011363	+	A	B	754	-0.088294951	0.101708475	0.753628748	0.385329774	NA	NA	NA	NA	0.397233821
ARS-BFGL-NGS-101482	1	146267223	+	B	A	743	0.278462519	0.125323224	4.937082436	0.026286371	NA	NA	NA	NA	0.030249557
BTA-56389-no-rs	1	146384457	+	B	A	754	0.222611359	0.110707625	4.043333604	0.04434614	NA	NA	NA	NA	0.049890992
Hapmap45294-BTA-56387	1	146407055	+	B	A	754	0.21873081	0.103160665	4.495641313	0.033981365	NA	NA	NA	NA	0.038671206
ARS-BFGL-NGS-53898	1	146433117	+	B	A	754	0.038964245	0.075801499	0.264226847	0.607231012	NA	NA	NA	NA	0.616179619
ARS-BFGL-NGS-108391	1	146455377	+	A	B	754	0.055178102	0.075330227	0.53653118	0.463873884	NA	NA	NA	NA	0.475039743
ARS-BFGL-NGS-111191	1	146492260	+	B	A	754	0.111986767	0.101419023	1.219255082	0.269506892	NA	NA	NA	NA	0.281572589
Hapmap54522-ss46526129	1	146521361	+	A	B	754	0.054374663	0.061208088	0.78917903	0.374348484	NA	NA	NA	NA	0.386320703
Hapmap52800-ss46526105	1	146558794	+	B	A	754	-0.042683459	0.042848577	0.992307771	0.319178989	NA	NA	NA	NA	0.331337792
ARS-BFGL-NGS-9762	1	146587678	+	A	B	749	0.109145707	0.10548129	1.070686797	0.300790366	NA	NA	NA	NA	0.31294662
ARS-BFGL-NGS-87570	1	146790949	+	B	A	754	0.039640685	0.139540036	0.080702065	0.776348239	NA	NA	NA	NA	0.781756773
ARS-BFGL-NGS-31102	1	146862570	+	B	A	754	0.069533916	0.075833484	0.840758677	0.359179879	NA	NA	NA	NA	0.371230204
BTB-01598310	1	146897615	+	B	A	754	0.042944404	0.060548468	0.503045	0.478165222	NA	NA	NA	NA	0.489155031
Hapmap47823-BTA-106742	1	146919708	+	B	A	754	0.01333427	0.153629404	0.007533379	0.930834431	NA	NA	NA	NA	0.932546927
ARS-BFGL-NGS-26133	1	146940031	+	B	A	754	0.026639399	0.077364002	0.118568957	0.730591784	NA	NA	NA	NA	0.737027584
ARS-BFGL-NGS-113680	1	146969169	+	B	A	737	0.100608187	0.077365976	1.691089651	0.193457391	NA	NA	NA	NA	0.204746709
Hapmap30204-BTA-124882	1	147023886	+	B	A	754	0.016642106	0.040376031	0.169890594	0.680209058	NA	NA	NA	NA	0.687722378
ARS-BFGL-NGS-1705	1	147066830	+	B	A	754	0.132035062	0.106293088	1.543009143	0.214170455	NA	NA	NA	NA	0.225761624
BTA-19847-no-rs	1	147076679	+	B	A	754	0.010532776	0.056593586	0.034637878	0.852356506	NA	NA	NA	NA	0.855980349
ARS-BFGL-NGS-5057	1	147121098	+	A	B	754	0.040825153	0.105479502	0.149802653	0.698724022	NA	NA	NA	NA	0.705848639
ARS-BFGL-NGS-78784	1	147141657	+	A	B	754	0.043245105	0.110707625	0.152587458	0.696074853	NA	NA	NA	NA	0.703255629
Hapmap46782-BTA-19874	1	147175381	+	B	A	754	-0.012006998	0.051191983	0.055012957	0.814559254	NA	NA	NA	NA	0.819081048
BTA-19869-no-rs	1	147195759	+	B	A	717	0.038004183	0.056112423	0.458716929	0.498224229	NA	NA	NA	NA	0.508947998
Hapmap39197-BTA-23280	1	147314194	+	A	B	754	0.152436539	0.13214873	1.330614269	0.248695968	NA	NA	NA	NA	0.260634424
ARS-BFGL-NGS-13206	1	147335277	+	B	A	754	0.032657213	0.048531225	0.4528097	0.501003684	NA	NA	NA	NA	0.511688917
ARS-BFGL-NGS-103851	1	147358989	+	B	A	753	0.029610289	0.069293199	0.182601387	0.669147115	NA	NA	NA	NA	0.676888294
ARS-BFGL-NGS-29750	1	147383154	+	B	A	742	0.281526843	0.100733624	7.810713385	0.00519374	NA	NA	NA	NA	0.00642234
ARS-BFGL-NGS-103565	1	147467962	+	B	A	744	0.161385699	0.11734567	1.891454751	0.169037931	NA	NA	NA	NA	0.179866034
ARS-BFGL-NGS-110564	1	147484581	+	B	A	754	-0.013816661	0.050039631	0.076239141	0.78246023	NA	NA	NA	NA	0.787728542
ARS-BFGL-NGS-5368	1	147504216	+	B	A	754	-8.55E-05	0.056718219	2.27E-06	0.998796719	NA	NA	NA	NA	0.998826583
ARS-BFGL-NGS-69609	1	147527101	+	A	B	754	0.133195247	0.198077552	0.452175402	0.501303697	NA	NA	NA	NA	0.511984747
Hapmap47854-BTA-119090	1	147550991	+	B	A	754	-0.021319987	0.090204864	0.055861676	0.81316051	NA	NA	NA	NA	0.817715165
ARS-BFGL-NGS-43565	1	147556901	+	A	B	754	0.176280914	0.11807686	2.228850777	0.135454565	NA	NA	NA	NA	0.145425794
ARS-BFGL-NGS-25873	1	147640547	+	A	B	753	0.28257759	0.121527187	5.406653595	0.020060136	NA	NA	NA	NA	0.023359042
ARS-BFGL-NGS-13051	1	147672973	+	B	A	753	0.06255873	0.040666447	2.366483012	0.123966056	NA	NA	NA	NA	0.133573679
ARS-BFGL-NGS-30170	1	147698384	+	B	A	753	-0.046631551	0.089318163	0.272571322	0.6016121	NA	NA	NA	NA	0.610664
ARS-BFGL-NGS-117882	1	147737756	+	B	A	754	0.221612076	0.187002871	1.404398306	0.235988537	NA	NA	NA	NA	0.247820091
BTB-00043331	1	147787147	+	B	A	741	-0.056356328	0.086691336	0.422604371	0.515640366	NA	NA	NA	NA	0.526116244
ARS-BFGL-NGS-8140	1	147955914	+	B	A	754	0.046183312	0.054087117	0.729092268	0.393177578	NA	NA	NA	NA	0.405027177
BTB-01761180	1	147978297	+	A	B	754	0.122726779	0.173484947	0.500443527	0.479305305	NA	NA	NA	NA	0.490280575
BTB-00043033	1	148009894	+	A	B	754	0.000600014	0.040008029	0.00022492	0.988034302	NA	NA	NA	NA	0.988331261
UA-IFASA-9633	1	148088593	+	B	A	742	-0.078196599	0.075939154	1.060337716	0.303138172	NA	NA	NA	NA	0.315296739
ARS-BFGL-NGS-21137	1	148123790	+	A	B	753	0.046047819	0.050915987	0.817918034	0.365789588	NA	NA	NA	NA	0.377808226
ARS-BFGL-NGS-86458	1	148158623	+	B	A	751	-0.053239519	0.040645084	1.715742837	0.190241959	NA	NA	NA	NA	0.201477391
BTA-15272-no-rs	1	148236131	+	B	A	754	-0.043279383	0.073328126	0.348354116	0.555046307	NA	NA	NA	NA	0.564908186
ARS-BFGL-NGS-91705	1	148351770	+	A	B	754	-0.012885162	0.04438556	0.084274527	0.771586163	NA	NA	NA	NA	0.777103491
ARS-BFGL-NGS-72541	1	148510695	+	A	B	754	-0.004666773	0.042124682	0.012273264	0.911787029	NA	NA	NA	NA	0.913967803
BTA-58315-no-rs	1	148566789	+	B	A	739	0.02372462	0.04036551	0.345443992	0.556703576	NA	NA	NA	NA	0.566538123
ARS-BFGL-NGS-54529	1	148684318	+	B	A	754	0.041895407	0.045836376	0.83543427	0.360705845	NA	NA	NA	NA	0.372749183
ARS-BFGL-NGS-59701	1	148794544	+	B	A	751	-0.0072183	0.068575057	0.011079943	0.916168463	NA	NA	NA	NA	0.918241715
ARS-BFGL-NGS-72865	1	148841496	+	B	A	754	-0.217837118	0.088145128	6.107551588	0.013460547	NA	NA	NA	NA	0.015952129
ARS-BFGL-NGS-102593	1	148893434	+	A	B	754	0.107380881	0.063460947	2.863128456	0.090631075	NA	NA	NA	NA	0.098926186
ARS-BFGL-NGS-97531	1	148969868	+	B	A	754	-0.113981998	0.065396284	3.037850459	0.081343564	NA	NA	NA	NA	0.089190311
BTB-01975281	1	149101763	+	A	B	754	-0.102634451	0.067433676	2.316501893	0.128007608	NA	NA	NA	NA	0.137747724
BTB-00069859	1	149236341	+	A	B	754	0.062112349	0.122443903	0.257324759	0.611964067	NA	NA	NA	NA	0.620824799
BTB-00069749	1	149377013	+	B	A	753	-0.009335068	0.049229993	0.035956336	0.84960569	NA	NA	NA	NA	0.853295485
ARS-BFGL-BAC-5688	1	149514049	+	B	A	747	0.061690447	0.070759905	0.76008357	0.383302371	NA	NA	NA	NA	0.395219717
ARS-BFGL-NGS-119736	1	149551396	+	B	A	754	-0.03365619	0.051525916	0.426656593	0.513634084	NA	NA	NA	NA	0.524139286
ARS-BFGL-NGS-7667	1	149599085	+	B	A	754	0.022160511	0.071714875	0.0954863	0.757315004	NA	NA	NA	NA	0.76315586
Hapmap22921-BTA-124887	1	149654744	+	B	A	748	0.005086904	0.071317408	0.005087636	0.943136979	NA	NA	NA	NA	0.944545978
ARS-BFGL-NGS-95621	1	149852840	+	B	A	754	-0.017490728	0.04537007	0.148619865	0.699857769	NA	NA	NA	NA	0.706958298
Hapmap25017-BTA-124913	1	149969397	+	B	A	754	-0.014292265	0.153629404	0.008654728	0.925879101	NA	NA	NA	NA	0.927713627
ARS-BFGL-NGS-107257	1	150055733	+	A	B	754	0.331779411	0.150964943	4.829994646	0.027968717	NA	NA	NA	NA	0.032098742
ARS-BFGL-NGS-5818	1	150141293	+	B	A	754	0.242307546	0.129804179	3.484628875	0.061941249	NA	NA	NA	NA	0.06870033
ARS-BFGL-NGS-69011	1	150168301	+	B	A	754	0.011928492	0.076111755	0.024562219	0.875462858	NA	NA	NA	NA	0.87852949
ARS-BFGL-NGS-110193	1	150191690	+	B	A	754	0.020000534	0.076881315	0.067677076	0.794749474	NA	NA	NA	NA	0.799733919
ARS-BFGL-NGS-104670	1	150215815	+	B	A	754	0.099394745	0.051336657	3.74862222	0.052851059	NA	NA	NA	NA	0.059014902
ARS-BFGL-NGS-42159	1	150459773	+	B	A	754	-0.053330605	0.056785291	0.88202584	0.347647418	NA	NA	NA	NA	0.359744038
ARS-BFGL-NGS-71332	1	150490806	+	A	B	754	-0.015127036	0.053036717	0.081349407	0.775476997	NA	NA	NA	NA	0.780905466
ARS-BFGL-NGS-39807	1	150546427	+	A	B	754	0.051710623	0.086812293	0.354811001	0.551402293	NA	NA	NA	NA	0.561323858
ARS-BFGL-NGS-66662	1	150613176	+	B	A	754	0.051710623	0.086812293	0.354811001	0.551402293	NA	NA	NA	NA	0.561323858
Hapmap22959-BTA-57327	1	150701102	+	A	B	754	0.081575479	0.046503899	3.077092286	0.079402364	NA	NA	NA	NA	0.087149975
ARS-BFGL-NGS-116625	1	150900517	+	A	B	754	-0.001501341	0.066854785	0.000504305	0.982083616	NA	NA	NA	NA	0.982528216
ARS-BFGL-NGS-5854	1	150924038	+	B	A	754	0.110451852	0.10242569	1.162862073	0.280872762	NA	NA	NA	NA	0.292984652
ARS-BFGL-NGS-41125	1	150974434	+	A	B	754	0.018511228	0.04555994	0.165083682	0.684518576	NA	NA	NA	NA	0.691942224
ARS-BFGL-NGS-57499	1	151146817	+	B	A	754	0.032190471	0.066236854	0.236186608	0.626974017	NA	NA	NA	NA	0.635550978
ARS-BFGL-NGS-116979	1	151179972	+	B	A	754	-0.001501341	0.066854785	0.000504305	0.982083616	NA	NA	NA	NA	0.982528216
ARS-USMARC-Parent-DQ404151-rs29019282	1	151349514	+	A	B	754	0.189693764	0.056602979	11.2312355	0.000804321	NA	NA	NA	NA	0.00108262
Hapmap35832-SCAFFOLD197372_885	1	151349514	+	A	B	753	0.190537108	0.056705527	11.2903749	0.000779099	NA	NA	NA	NA	0.001050206
ARS-BFGL-NGS-16536	1	151379106	+	A	B	752	0.271551973	0.192482659	1.990319074	0.158307521	NA	NA	NA	NA	0.168892261
Hapmap46946-BTA-116432	1	151518122	+	B	A	754	0.12006127	0.044691731	7.216913566	0.007221978	NA	NA	NA	NA	0.008799271
BTB-01241144	1	151615270	+	B	A	754	0.058254214	0.065636358	0.787708889	0.374793808	NA	NA	NA	NA	0.386763448
ARS-BFGL-NGS-117060	1	151693959	+	B	A	754	0.041145969	0.125545594	0.107411712	0.743110328	NA	NA	NA	NA	0.749269268
Hapmap48626-BTA-116429	1	151770190	+	B	A	754	0.256350261	0.153224028	2.799070116	0.094318994	NA	NA	NA	NA	0.102780983
BTA-120479-no-rs	1	151909846	+	A	B	754	0.047483333	0.108563281	0.191300661	0.661836286	NA	NA	NA	NA	0.669726174
Hapmap60790-rs29024220	1	151929994	+	A	B	754	-0.060542752	0.042580189	2.021664781	0.15506905	NA	NA	NA	NA	0.165575008
ARS-BFGL-NGS-106675	1	151955098	+	B	A	754	0.058999991	0.086871667	0.461261898	0.497034813	NA	NA	NA	NA	0.50777495
BTA-16239-no-rs	1	151991418	+	A	B	754	-0.01454938	0.094280359	0.023814777	0.877357137	NA	NA	NA	NA	0.880377849
Hapmap32785-BTA-124994	1	152064500	+	A	B	754	0.022130224	0.05481324	0.163004914	0.6864049	NA	NA	NA	NA	0.693789141
Hapmap28850-BTA-124990	1	152110607	+	A	B	754	-0.028965508	0.038909879	0.554169388	0.456619071	NA	NA	NA	NA	0.467869791
BTB-00070977	1	152225015	+	A	B	754	0.122829154	0.082289532	2.227992539	0.135529835	NA	NA	NA	NA	0.145503317
Hapmap53066-rs29026782	1	152345820	+	B	A	754	0.084488749	0.041908537	4.064365525	0.043797135	NA	NA	NA	NA	0.049299682
Hapmap48211-BTA-120784	1	152412536	+	B	A	754	0.004567203	0.043973028	0.010787675	0.917277487	NA	NA	NA	NA	0.919323504
BTB-00071736	1	152433936	+	B	A	754	0.135459656	0.110398475	1.505545188	0.219820112	NA	NA	NA	NA	0.231480784
ARS-BFGL-NGS-110293	1	152509935	+	B	A	753	0.110398689	0.097186315	1.290379959	0.255977941	NA	NA	NA	NA	0.267967452
ARS-BFGL-NGS-109294	1	152638655	+	B	A	746	-0.032615648	0.040840828	0.637768331	0.424520074	NA	NA	NA	NA	0.436107451
ARS-BFGL-NGS-41812	1	152673753	+	B	A	754	-0.01376947	0.040550777	0.115301795	0.734187017	NA	NA	NA	NA	0.740543649
ARS-BFGL-NGS-22321	1	152831377	+	B	A	754	-0.102095473	0.067429705	2.292505875	0.129999887	NA	NA	NA	NA	0.139803457
ARS-BFGL-NGS-16576	1	152850837	+	B	A	754	-0.09218179	0.061013996	2.282607969	0.130831712	NA	NA	NA	NA	0.14066142
Hapmap56337-ss46526524	1	152890257	+	A	B	754	-0.103466036	0.049035898	4.452125135	0.034857843	NA	NA	NA	NA	0.03962499
ARS-BFGL-NGS-77917	1	152967323	+	B	A	754	-0.108775902	0.059019784	3.396801463	0.065322972	NA	NA	NA	NA	0.072288274
ARS-BFGL-NGS-11586	1	153045653	+	B	A	754	0.043693424	0.066373708	0.433351188	0.510349136	NA	NA	NA	NA	0.520901927
ARS-BFGL-NGS-98387	1	153083473	+	B	A	718	0.022402127	0.051306518	0.190648515	0.662377411	NA	NA	NA	NA	0.670256344
ARS-BFGL-NGS-39761	1	153085257	+	A	B	751	0.059024354	0.040665355	2.106751685	0.146650322	NA	NA	NA	NA	0.156939247
ARS-BFGL-NGS-100423	1	153190553	+	A	B	754	0.011204884	0.04945856	0.051325334	0.820772934	NA	NA	NA	NA	0.825148409
Hapmap53097-rs29016261	1	153249283	+	B	A	754	-0.009616957	0.073337916	0.017195636	0.895670782	NA	NA	NA	NA	0.8982459
ARS-BFGL-BAC-13028	1	153326272	+	B	A	753	0.023599354	0.103210621	0.05228191	0.819139111	NA	NA	NA	NA	0.823553111
ARS-BFGL-NGS-4822	1	153390895	+	B	A	746	-0.082350369	0.05146672	2.560224867	0.109582996	NA	NA	NA	NA	0.118675399
ARS-BFGL-NGS-118847	1	153421779	+	B	A	754	-0.185841773	0.124468309	2.22930299	0.135414923	NA	NA	NA	NA	0.145384966
ARS-BFGL-NGS-105231	1	153643695	+	A	B	754	0.001880447	0.095951798	0.000384075	0.984364193	NA	NA	NA	NA	0.984752215
ARS-BFGL-NGS-45330	1	153692517	+	A	B	754	0.052385902	0.053384509	0.962938069	0.326447742	NA	NA	NA	NA	0.338598036
BTB-01008912	1	153775818	+	B	A	754	0.092044045	0.128895605	0.509935411	0.475166818	NA	NA	NA	NA	0.486194518
BTB-01660026	1	153817556	+	A	B	754	0.131439614	0.128895605	1.039863499	0.307853221	NA	NA	NA	NA	0.320014645
ARS-BFGL-NGS-115711	1	153842441	+	B	A	754	-0.006302644	0.050368472	0.015657701	0.900420052	NA	NA	NA	NA	0.90287916
ARS-BFGL-NGS-110570	1	153879972	+	B	A	754	0.002351968	0.064190212	0.001342533	0.970771576	NA	NA	NA	NA	0.971496693
Hapmap44395-BTA-64864	1	153919758	+	A	B	754	-0.028930522	0.041836514	0.478191183	0.489242781	NA	NA	NA	NA	0.500088325
ARS-BFGL-NGS-114385	1	154030956	+	B	A	754	0.00918422	0.045788227	0.040232489	0.841026701	NA	NA	NA	NA	0.844921609
ARS-BFGL-NGS-103669	1	154061961	+	B	A	717	-0.021810029	0.068263896	0.102077573	0.749350568	NA	NA	NA	NA	0.755370271
ARS-BFGL-NGS-4798	1	154109345	+	B	A	749	-0.054115675	0.092862416	0.339598841	0.56006087	NA	NA	NA	NA	0.569839694
ARS-BFGL-NGS-78856	1	154185740	+	A	B	754	0.072293085	0.080762293	0.801265109	0.370715392	NA	NA	NA	NA	0.382708047
ARS-BFGL-NGS-118315	1	154235336	+	B	A	754	-0.097958658	0.15644838	0.392051861	0.531222824	NA	NA	NA	NA	0.541464381
ARS-BFGL-NGS-73213	1	154264329	+	A	B	754	-0.001511224	0.095951798	0.000248057	0.987433975	NA	NA	NA	NA	0.98774583
ARS-BFGL-NGS-26782	1	154299737	+	B	A	751	0.158017039	0.051845718	9.289280117	0.002304987	NA	NA	NA	NA	0.002956866
Hapmap23088-BTA-151194	1	154349918	+	A	B	754	0.128947563	0.054885187	5.519706407	0.018803414	NA	NA	NA	NA	0.021957927
BTB-01486160	1	154377666	+	B	A	754	0.123027835	0.07632968	2.597884772	0.107006445	NA	NA	NA	NA	0.115998837
ARS-BFGL-NGS-61565	1	154506866	+	B	A	754	0.188778259	0.128895605	2.145002179	0.143034833	NA	NA	NA	NA	0.153224909
BTA-97271-no-rs	1	154529450	+	B	A	753	0.189057477	0.130577252	2.096296281	0.14765643	NA	NA	NA	NA	0.157972248
Hapmap28036-BTA-125012	1	154567741	+	B	A	754	-0.030914486	0.07466376	0.171436912	0.678837923	NA	NA	NA	NA	0.686379668
Hapmap38969-BTA-58311	1	154602704	+	B	A	754	0.352923642	0.198077552	3.174614419	0.074790863	NA	NA	NA	NA	0.082294888
BTA-58309-no-rs	1	154638002	+	B	A	754	-0.030914486	0.07466376	0.171436912	0.678837923	NA	NA	NA	NA	0.686379668
BTB-00073037	1	154755981	+	B	A	753	-0.088130523	0.055345241	2.535666506	0.11129988	NA	NA	NA	NA	0.120457569
Hapmap44392-BTA-58305	1	154801969	+	B	A	754	-0.007347352	0.057068811	0.016575403	0.897559035	NA	NA	NA	NA	0.90008805
ARS-BFGL-NGS-24636	1	154835531	+	B	A	754	-0.189658965	0.083784047	5.124176509	0.023594764	NA	NA	NA	NA	0.027280419
BTB-00072962	1	154857059	+	B	A	754	-0.009365898	0.047330813	0.039157136	0.843137684	NA	NA	NA	NA	0.846982203
ARS-BFGL-NGS-12744	1	154886451	+	B	A	753	-0.093698596	0.108044551	0.75207374	0.385820466	NA	NA	NA	NA	0.397721246
Hapmap57477-rs29022938	1	155050151	+	B	A	754	0.252081476	0.182139006	1.915472586	0.16635662	NA	NA	NA	NA	0.177126387
ARS-BFGL-NGS-15024	1	155101934	+	B	A	754	-0.137981784	0.069427995	3.949792291	0.046877154	NA	NA	NA	NA	0.052613184
Hapmap39189-BTA-100013	1	155126707	+	A	B	754	0.082492405	0.069737418	1.399252853	0.236848707	NA	NA	NA	NA	0.248688236
BTB-02002699	1	155153054	+	A	B	754	0.160630781	0.076079893	4.457771042	0.034742804	NA	NA	NA	NA	0.039499863
ARS-BFGL-NGS-31767	1	155203052	+	A	B	754	-0.016485052	0.042044239	0.1537332	0.694993005	NA	NA	NA	NA	0.702196664
ARS-BFGL-NGS-16547	1	155224721	+	A	B	754	-0.081812741	0.087958722	0.865135371	0.352305573	NA	NA	NA	NA	0.364384895
ARS-BFGL-NGS-31013	1	155265146	+	A	B	754	-0.075042935	0.049683228	2.281392518	0.130934268	NA	NA	NA	NA	0.140767183
ARS-BFGL-NGS-114122	1	155291373	+	A	B	754	0.039993446	0.058048293	0.474677608	0.490843084	NA	NA	NA	NA	0.501667241
ARS-BFGL-NGS-58627	1	155345571	+	B	A	754	-0.033130189	0.108868367	0.092607129	0.760888532	NA	NA	NA	NA	0.766648737
ARS-BFGL-NGS-284	1	155367316	+	A	B	754	0.004254352	0.058900333	0.005217127	0.942419124	NA	NA	NA	NA	0.94384585
ARS-BFGL-NGS-83392	1	155420800	+	B	A	754	0.018625462	0.045028547	0.171095365	0.679140151	NA	NA	NA	NA	0.686675635
ARS-BFGL-NGS-102466	1	155478973	+	B	A	754	0.054686929	0.042241579	1.676049305	0.195450235	NA	NA	NA	NA	0.206771965
ARS-BFGL-NGS-36969	1	155517938	+	B	A	719	0.156861078	0.124872438	1.577964431	0.209054145	NA	NA	NA	NA	0.220577771
ARS-BFGL-NGS-103480	1	155574774	+	B	A	754	-0.059301617	0.040823149	2.110182708	0.146321847	NA	NA	NA	NA	0.156601934
ARS-BFGL-NGS-61517	1	155597212	+	B	A	754	-0.057395263	0.041786735	1.886579974	0.169588171	NA	NA	NA	NA	0.180428046
Hapmap60257-rs29016165	1	155629802	+	A	B	753	-0.031774728	0.041611944	0.583079343	0.445107842	NA	NA	NA	NA	0.456486735
Hapmap55716-rs29015966	1	155654021	+	A	B	754	-0.117876796	0.084270669	1.956607702	0.161876584	NA	NA	NA	NA	0.172545233
Hapmap42032-BTA-100094	1	155692591	+	B	A	754	0.049472173	0.054552942	0.822404755	0.364478009	NA	NA	NA	NA	0.376503227
Hapmap57491-ss46526066	1	155745134	+	B	A	754	2.68E-05	0.061376077	1.90E-07	0.999652023	NA	NA	NA	NA	0.99966066
ARS-BFGL-NGS-104351	1	155835816	+	A	B	754	0.030742169	0.066854785	0.211448215	0.645634668	NA	NA	NA	NA	0.653848529
BTB-00023937	1	155955828	+	B	A	754	-0.039569459	0.075373169	0.275604738	0.599596606	NA	NA	NA	NA	0.60868528
ARS-BFGL-BAC-14292	1	156048256	+	A	B	754	-0.053796988	0.076364741	0.496283877	0.481137521	NA	NA	NA	NA	0.492089277
Hapmap46776-BTA-15316	1	156070550	+	A	B	752	0.114936508	0.045057386	6.507047951	0.010744774	NA	NA	NA	NA	0.012861546
BTB-00074258	1	156105357	+	B	A	754	0.100791999	0.047849004	4.43717249	0.03516444	NA	NA	NA	NA	0.039958391
BTB-00074610	1	156254566	+	B	A	754	-0.002649402	0.042749077	0.003840983	0.950582214	NA	NA	NA	NA	0.951807219
BTB-00024140	1	156327032	+	A	B	754	0.149711358	0.093998534	2.536689679	0.111227762	NA	NA	NA	NA	0.12038273
BTA-120735-no-rs	1	156505205	+	B	A	753	0.009933064	0.0539679	0.03387626	0.853970271	NA	NA	NA	NA	0.857555384
Hapmap54019-rs29023016	1	156538750	+	B	A	754	0.199286853	0.109775014	3.295719933	0.069460652	NA	NA	NA	NA	0.076668108
BTB-00073892	1	156571397	+	B	A	754	0.002360678	0.052184854	0.002046373	0.963918522	NA	NA	NA	NA	0.964813452
Hapmap59327-rs29016284	1	156598837	+	A	B	754	0.082345212	0.046179958	3.179579086	0.074563935	NA	NA	NA	NA	0.08205567
ARS-BFGL-NGS-36714	1	156643814	+	B	A	754	0.010188265	0.048620787	0.043909297	0.834022456	NA	NA	NA	NA	0.83808416
BTB-01824186	1	156678040	+	B	A	738	0.106498974	0.042596315	6.250961068	0.012412594	NA	NA	NA	NA	0.014763091
ARS-BFGL-NGS-114975	1	156710174	+	B	A	754	0.006028351	0.055431405	0.011827291	0.913398127	NA	NA	NA	NA	0.915539379
Hapmap3051-BTA-15299	1	156777075	+	B	A	754	0.11190187	0.097461636	1.318278871	0.250901173	NA	NA	NA	NA	0.262855855
BTB-00074122	1	156900139	+	B	A	754	-0.037022069	0.04079916	0.823415261	0.364183513	NA	NA	NA	NA	0.376210189
BTB-00382006	1	156993660	+	A	B	752	0.19987762	0.109826118	3.312203983	0.068767206	NA	NA	NA	NA	0.07593483
[truncated: 29,388 more rows]
