# Supplementary material for: Identification of Candidate Genes for Reactivity in Guzerat (Bos indicus) Cattle: A Genome-Wide Association Study
Source: PLoS One. 2017 Jan 26;12(1):e0169163. doi: 10.1371/journal.pone.0169163 (PMC5268462; doi:10.1371/journal.pone.0169163)
Supplement: S1 Dataset — File REACTadj_110117.txt–REACTadj values per individual. File GWASresults_110117.txt–GWAS results for each marker tested in the Grammar-gamma model. (ZIP) [file pone.0169163.s002.zip › Supporting information files/REACTadj_110117.txt]

id	REACTadj
1	-0.8875
2	-0.86111
3	-0.85272
4	-0.84484
5	-0.84339
6	-0.83577
7	-0.83027
8	-0.82704
9	-0.82324
10	-0.82268
11	-0.82115
12	-0.81807
13	-0.81734
14	-0.81213
15	-0.81099
16	-0.8093
17	-0.8044
18	-0.80156
19	-0.80096
20	-0.79815
21	-0.79749
22	-0.79176
23	-0.7908
24	-0.78749
25	-0.7853
26	-0.78367
27	-0.78009
28	-0.77474
29	-0.7721
30	-0.76535
31	-0.76325
32	-0.76307
33	-0.76136
34	-0.75965
35	-0.75137
36	-0.75119
37	-0.75109
38	-0.75026
39	-0.74596
40	-0.73973
41	-0.73855
42	-0.73445
43	-0.73429
44	-0.73375
45	-0.73297
46	-0.72528
47	-0.72502
48	-0.72397
49	-0.71874
50	-0.71654
51	-0.71536
52	-0.71533
53	-0.71517
54	-0.71494
55	-0.71424
56	-0.71424
57	-0.71299
58	-0.71175
59	-0.71046
60	-0.70884
61	-0.7055
62	-0.7037
63	-0.70304
64	-0.70022
65	-0.69721
66	-0.69525
67	-0.69342
68	-0.6934
69	-0.69062
70	-0.69039
71	-0.68317
72	-0.68136
73	-0.68069
74	-0.67884
75	-0.67839
76	-0.67649
77	-0.67637
78	-0.67619
79	-0.67404
80	-0.67383
81	-0.66795
82	-0.66535
83	-0.66434
84	-0.66311
85	-0.6617
86	-0.66101
87	-0.65816
88	-0.65537
89	-0.65187
90	-0.65102
91	-0.65061
92	-0.6496
93	-0.64837
94	-0.6482
95	-0.64791
96	-0.64723
97	-0.6457
98	-0.64247
99	-0.64092
100	-0.6398
101	-0.63886
102	-0.63605
103	-0.63266
104	-0.6274
105	-0.62541
106	-0.6247
107	-0.62072
108	-0.61949
109	-0.61913
110	-0.61906
111	-0.61865
112	-0.61842
113	-0.61772
114	-0.61422
115	-0.61395
116	-0.61347
117	-0.61264
118	-0.60931
119	-0.60794
120	-0.60746
121	-0.60535
122	-0.60479
123	-0.6037
124	-0.60317
125	-0.60028
126	-0.5994
127	-0.59894
128	-0.59528
129	-0.59357
130	-0.5918
131	-0.59002
132	-0.58754
133	-0.58386
134	-0.58282
135	-0.58155
136	-0.58137
137	-0.58101
138	-0.58096
139	-0.58032
140	-0.57781
141	-0.57682
142	-0.57377
143	-0.573
144	-0.56967
145	-0.56891
146	-0.56768
147	-0.5669
148	-0.56669
149	-0.56648
150	-0.56416
151	-0.56235
152	-0.55857
153	-0.55333
154	-0.55265
155	-0.55149
156	-0.54561
157	-0.54404
158	-0.54273
159	-0.54048
160	-0.53766
161	-0.5311
162	-0.52998
163	-0.52695
164	-0.52691
165	-0.52647
166	-0.52382
167	-0.52357
168	-0.52314
169	-0.5131
170	-0.51276
171	-0.51032
172	-0.50753
173	-0.50685
174	-0.50667
175	-0.50576
176	-0.50461
177	-0.50417
178	-0.50334
179	-0.50288
180	-0.50221
181	-0.50164
182	-0.50102
183	-0.49687
184	-0.49672
185	-0.49509
186	-0.49152
187	-0.48784
188	-0.48679
189	-0.4852
190	-0.48447
191	-0.48261
192	-0.48196
193	-0.48131
194	-0.48101
195	-0.47847
196	-0.47702
197	-0.47594
198	-0.47557
199	-0.47534
200	-0.47442
201	-0.47411
202	-0.47294
203	-0.47195
204	-0.47044
205	-0.4694
206	-0.46812
207	-0.46406
208	-0.46258
209	-0.46179
210	-0.46058
211	-0.45859
212	-0.45549
213	-0.45513
214	-0.45486
215	-0.4525
216	-0.4525
217	-0.45231
218	-0.45003
219	-0.44829
220	-0.44741
221	-0.44685
222	-0.44469
223	-0.44467
224	-0.44377
225	-0.44329
226	-0.44211
227	-0.4417
228	-0.43926
229	-0.43457
230	-0.43286
231	-0.43264
232	-0.432
233	-0.43137
234	-0.42871
235	-0.42657
236	-0.4262
237	-0.42583
238	-0.42504
239	-0.42361
240	-0.41637
241	-0.4158
242	-0.41444
243	-0.41397
244	-0.41287
245	-0.40982
246	-0.40896
247	-0.4087
248	-0.40847
249	-0.40063
250	-0.39925
251	-0.39861
252	-0.39788
253	-0.39722
254	-0.39572
255	-0.39454
256	-0.39147
257	-0.38931
258	-0.38678
259	-0.38646
260	-0.38612
261	-0.38565
262	-0.38501
263	-0.38052
264	-0.38047
265	-0.3797
266	-0.3777
267	-0.37672
268	-0.37065
269	-0.37046
270	-0.36991
271	-0.36906
272	-0.36877
273	-0.36583
274	-0.36482
275	-0.36379
276	-0.36299
277	-0.36155
278	-0.36021
279	-0.36021
280	-0.3574
281	-0.35705
282	-0.35416
283	-0.34541
284	-0.34395
285	-0.34046
286	-0.33692
287	-0.33349
288	-0.33146
289	-0.32975
290	-0.32499
291	-0.32479
292	-0.32436
293	-0.32342
294	-0.31956
295	-0.31945
296	-0.31846
297	-0.31503
298	-0.31179
299	-0.31145
300	-0.30758
301	-0.30363
302	-0.30077
303	-0.29917
304	-0.29917
305	-0.29387
306	-0.29326
307	-0.29098
308	-0.29044
309	-0.28762
310	-0.28551
311	-0.28534
312	-0.28476
313	-0.28355
314	-0.27675
315	-0.27381
316	-0.27339
317	-0.27336
318	-0.27274
319	-0.2721
320	-0.26994
321	-0.26531
322	-0.26505
323	-0.26209
324	-0.26098
325	-0.25868
326	-0.25807
327	-0.25747
328	-0.25094
329	-0.25053
330	-0.24973
331	-0.24918
332	-0.24901
333	-0.24857
334	-0.24551
335	-0.24538
336	-0.24452
337	-0.24433
338	-0.24296
339	-0.24195
340	-0.24154
341	-0.24082
342	-0.24052
343	-0.24036
344	-0.23972
345	-0.23935
346	-0.23682
347	-0.2349
348	-0.23416
349	-0.2269
350	-0.22688
351	-0.22666
352	-0.2255
353	-0.22479
354	-0.22335
355	-0.22236
356	-0.22081
357	-0.21223
358	-0.20651
359	-0.20638
360	-0.20313
361	-0.19712
362	-0.19683
363	-0.19648
364	-0.19463
365	-0.19117
366	-0.18965
367	-0.18822
368	-0.18687
369	-0.18501
370	-0.18383
371	-0.17749
372	-0.17704
373	-0.17084
374	-0.16949
375	-0.16897
376	-0.16836
377	-0.16769
378	-0.16737
379	-0.1661
380	-0.16608
381	-0.16575
382	-0.16331
383	-0.16147
384	-0.15801
385	-0.1546
386	-0.15346
387	-0.15302
388	-0.15272
389	-0.14767
390	-0.14049
391	-0.13501
392	-0.13367
393	-0.13339
394	-0.13101
395	-0.12804
396	-0.12744
397	-0.12165
398	-0.11948
399	-0.11453
400	-0.11326
401	-0.11315
402	-0.11214
403	-0.11123
404	-0.10955
405	-0.10634
406	-0.10634
407	-0.10605
408	-0.10523
409	-0.10439
410	-0.10299
411	-0.10297
412	-0.1001
413	-0.09591
414	-0.09106
415	-0.09036
416	-0.08926
417	-0.08796
418	-0.08775
419	-0.08612
420	-0.0846
421	-0.0846
422	-0.08242
423	-0.08003
424	-0.07987
425	-0.07849
426	-0.07503
427	-0.07398
428	-0.06626
429	-0.06509
430	-0.06314
431	-0.063
432	-0.06109
433	-0.06072
434	-0.05443
435	-0.05412
436	-0.05137
437	-0.04886
438	-0.04839
439	-0.04825
440	-0.04474
441	-0.0379
442	-0.03562
443	-0.03318
444	-0.03062
445	-0.02983
446	-0.02949
447	-0.0282
448	-0.02539
449	-0.02358
450	-0.02325
451	-0.0223
452	-0.02155
453	-0.01908
454	-0.01817
455	-0.01802
456	-0.01242
457	-0.01062
458	-0.00388
459	-0.00143
460	0.00178
461	0.00348
462	0.0059
463	0.00923
464	0.01138
465	0.01272
466	0.01905
467	0.01942
468	0.02368
469	0.02749
470	0.03027
471	0.03873
472	0.04103
473	0.04128
474	0.0427
475	0.04369
476	0.04371
477	0.04385
478	0.04708
479	0.04796
480	0.04956
481	0.05001
482	0.05013
483	0.05267
484	0.05485
485	0.05579
486	0.05797
487	0.06306
488	0.06322
489	0.06397
490	0.06552
491	0.06806
492	0.06842
493	0.06867
494	0.07494
495	0.07866
496	0.07962
497	0.08025
498	0.08201
499	0.08212
500	0.08359
501	0.08738
502	0.09007
503	0.09195
504	0.09195
505	0.09206
506	0.09745
507	0.1011
508	0.10904
509	0.11308
510	0.11452
511	0.11533
512	0.12254
513	0.12759
514	0.12847
515	0.12919
516	0.13119
517	0.13344
518	0.13885
519	0.13987
520	0.14024
521	0.14696
522	0.1574
523	0.1599
524	0.16566
525	0.16616
526	0.16694
527	0.17372
528	0.17732
529	0.17885
530	0.18453
531	0.18466
532	0.18681
533	0.19923
534	0.20073
535	0.20198
536	0.20397
537	0.20729
538	0.21142
539	0.2142
540	0.21574
541	0.21944
542	0.22286
543	0.22383
544	0.224
545	0.22479
546	0.22867
547	0.23427
548	0.23566
549	0.23879
550	0.24314
551	0.24693
552	0.24942
553	0.24975
554	0.25287
555	0.25565
556	0.25819
557	0.26062
558	0.26081
559	0.26236
560	0.26277
561	0.26471
562	0.26837
563	0.2706
564	0.28073
565	0.28445
566	0.28572
567	0.293
568	0.29508
569	0.30048
570	0.30176
571	0.30486
572	0.30873
573	0.30919
574	0.31092
575	0.31296
576	0.31381
577	0.31852
578	0.32023
579	0.32165
580	0.32326
581	0.32911
582	0.32951
583	0.33092
584	0.33364
585	0.3374
586	0.33824
587	0.34334
588	0.34371
589	0.34579
590	0.34872
591	0.35349
592	0.3561
593	0.35746
594	0.36387
595	0.36651
596	0.37026
597	0.37187
598	0.37487
599	0.38426
600	0.3866
601	0.38844
602	0.39539
603	0.40154
604	0.40519
605	0.40772
606	0.41316
607	0.41637
608	0.42502
609	0.42538
610	0.42649
611	0.42918
612	0.43287
613	0.44465
614	0.44468
615	0.4469
616	0.45934
617	0.47152
618	0.47205
619	0.47325
620	0.48445
621	0.49087
622	0.49285
623	0.49703
624	0.49713
625	0.49717
626	0.50326
627	0.50485
628	0.50955
629	0.51025
630	0.51325
631	0.51485
632	0.51564
633	0.51995
634	0.5213
635	0.52503
636	0.5438
637	0.5523
638	0.55592
639	0.567
640	0.57195
641	0.57349
642	0.57974
643	0.58104
644	0.58385
645	0.59675
646	0.59712
647	0.60552
648	0.60877
649	0.61472
650	0.6173
651	0.62166
652	0.64602
653	0.68165
654	0.68657
655	0.70821
656	0.71861
657	0.73615
658	0.75159
659	0.76142
660	0.76232
661	0.76273
662	0.78211
663	0.78342
664	0.78476
665	0.78682
666	0.79311
667	0.80345
668	0.81545
669	0.82571
670	0.8271
671	0.84411
672	0.84701
673	0.85804
674	0.8622
675	0.87653
676	0.88181
677	0.88347
678	0.88717
679	0.88974
680	0.90981
681	0.92388
682	0.92532
683	0.94789
684	0.95431
685	0.95751
686	0.96203
687	0.98495
688	0.98679
689	0.99787
690	1.00355
691	1.03744
692	1.04362
693	1.05125
694	1.05846
695	1.07052
696	1.07451
697	1.08958
698	1.10425
699	1.1168
700	1.1293
701	1.13014
702	1.13145
703	1.18159
704	1.18565
705	1.19334
706	1.21472
707	1.23455
708	1.26309
709	1.3137
710	1.32817
711	1.36815
712	1.37567
713	1.39831
714	1.43971
715	1.44943
716	1.49988
717	1.52193
718	1.58676
719	1.59509
720	1.60892
721	1.62781
722	1.65713
723	1.69963
724	1.73561
725	1.75654
726	1.75721
727	1.76732
728	1.80154
729	1.83041
730	1.8418
731	1.86596
732	1.89476
733	1.96471
734	1.9741
735	1.99872
736	2.02373
737	2.03817
738	2.12498
739	2.18762
740	2.19721
741	2.27021
742	2.3009
743	2.30997
744	2.32396
745	2.35045
746	2.37724
747	2.46193
748	2.46591
749	2.53466
750	2.81157
751	3.18087
752	3.50181
753	3.64105
754	5.21273
